# Supplementary material for: Genomic data integration by WON-PARAFAC identifies interpretable factors for predicting drug-sensitivity in vivo
Source: Nat Commun. 2019 Nov 6;10:5034. doi: 10.1038/s41467-019-13027-2 (PMC6834616; doi:10.1038/s41467-019-13027-2)
Supplement: Supplementary file 4 — Supplementary Data 1 [file 41467_2019_13027_MOESM4_ESM.xlsx]

## Sheet: Cover Page
			Name of the Sheet	Description
			1. Gene factors	130 gene factors obtained from WON-PARAFAC. Rows are genes and columns are factors. Top 1% of each factor is highlighted in blue.
			2. Cell line factors	130 cell line factors obtained from WON-PARAFAC. Rows are cell lines and columns are factors. Top 1% of each factor is highlighted in blue.
			3. Data type factors	130 data type factors obtained from WON-PARAFAC. Rows are genes and columns are factors. Data types with high loading (>20% of max) for each factor is highlighted in blue.
			4. Tissue type enrichment	Association between 130 factors (columns) and tissue types (rows). False discovery rates (FDRs) are obtained from tissue type enrichment tests, among which significant FDRs are indicated by yellow (p value<0.05) and red (p value<0.01).
			5. Gene set enrichment	Association between 130 factors (columns) and gene sets from MsigDB (rows). False discovery rates (FDRs) for GGSEA (flexible gene set enrichment analysis; https://rdrr.io/github.NKI-CCB/ggsea/) are given, significant hits are marked in yellow (p value<0.05) and red (p value<0.01).
			6. Drug-responses associations	Association between 130 factors (columns) and drug responses (rows). Regression coefficients are obtained from the elastic net (EN) models trained for each drug. Non-zero coefficients are highlighted in red (positive coefficient; resistance) or green (negative coefficients; sensitive).
			7. PDX Factor Loadings	Factor loadings (columns) for reconstructing molecular profiles of 399 PDXs (rows) from PDX encyclopedia (PDXE). Top 1% of each factor is highlighted by blue.

## Sheet: 1. Gene factors
# Gene factors (gene-factors) - top 1% for each factor is highlighted
	Factor-1	Factor-2	Factor-3	Factor-4	Factor-5	Factor-6	Factor-7	Factor-8	Factor-9	Factor-10	Factor-11	Factor-12	Factor-13	Factor-14	Factor-15	Factor-16	Factor-17	Factor-18	Factor-19	Factor-20	Factor-21	Factor-22	Factor-23	Factor-24	Factor-25	Factor-26	Factor-27	Factor-28	Factor-29	Factor-30	Factor-31	Factor-32	Factor-33	Factor-34	Factor-35	Factor-36	Factor-37	Factor-38	Factor-39	Factor-40	Factor-41	Factor-42	Factor-43	Factor-44	Factor-45	Factor-46	Factor-47	Factor-48	Factor-49
DVL1	7.663e-233	0.0234203	2.16929e-14	4.38499e-74	9.27021e-64	3.72606e-11	0.00306465	2.92442e-125	4.17251e-34	3.02004e-22	0	1.11187e-06	0.00472946	6.43637e-167	7.51094e-18	0.0934319	4.3164e-13	8.3733e-172	4.68421e-59	2.06894e-63	2.95198e-07	1.90373e-35	0.00716928	1.01821e-09	1.1033e-115	4.4578e-14	1.98834e-27	0.000337762	0.00985804	2.31564e-81	0.0105056	1.27031e-37	2.30525e-58	8.9609e-107	0.00103391	8.87144e-53	0.00197543	2.09612e-138	0.00362619	1.10666e-21	2.47409e-42	1.81098e-15	3.52469e-32	6.26782e-35	3.69587e-82	2.67482e-23	8.75488e-59	2.51262e-17	0.00634256
CDK11A	0.0103801	1.21274e-97	2.15959e-07	6.06338e-19	1.81797e-32	5.37022e-26	1.27794e-37	0.000235462	2.66957e-35	0.00655359	0	7.10768e-47	0.00627259	8.7519e-170	0.0001168	0.0921501	9.11196e-11	1.59945e-44	1.23411e-64	3.33082e-25	0.0137529	2.27721e-35	1.36423e-17	0.00140283	0.00273888	0.0024349	2.84786e-28	0.0119086	1.33352e-67	4.94193e-79	0.0157785	5.47021e-40	2.33685e-34	3.62965e-107	0.000891751	3.32493e-18	1.81329e-27	2.37243e-143	4.53802e-07	1.08314e-57	6.20041e-27	8.85067e-29	3.66349e-31	6.32106e-35	2.20809e-79	1.63483e-19	1.18621e-56	7.68002e-12	1.29237e-05
CALML6	2.39564e-06	1.26689e-22	1.87589e-234	5.90487e-37	3.54358e-26	7.8282e-13	0	2.48804e-12	8.73489e-22	2.74913e-11	0	2.06439e-58	0.00272793	3.6224e-176	3.24271e-20	0.0941175	2.12653e-09	1.06077e-31	1.01777e-61	1.05837e-79	4.01463e-207	5.82265e-38	0.00220549	4.98516e-07	0.00299404	2.3185e-28	7.45688e-22	0	0.000348004	5.50419e-85	1.6835e-36	1.76571e-42	0	6.1277e-113	0.000701481	2.21817e-21	0.00193162	9.0824e-143	1.92637e-42	0.00160946	9.25224e-29	7.39216e-19	4.48251e-30	9.9238e-41	3.04185e-35	2.35208e-15	6.04615e-59	1.45177e-19	2.00086e-27
PRKCZ	9.16221e-54	0.021954	0.00332027	0.0198116	4.24325e-65	1.5069e-18	0.00360407	0.00299842	3.37835e-21	0.00157555	0	0.00816948	1.73253e-05	1.73919e-166	3.36299e-115	0.0924577	1.03322e-16	2.26228e-47	4.33101e-47	5.60633e-61	0.00312689	1.02208e-32	0.00132091	0.00379393	3.56642e-129	2.11152e-48	4.75064e-17	0.00915121	0.0177441	3.10593e-78	6.01291e-29	3.38848e-42	4.09377e-12	3.8279e-110	0.0012577	1.1835e-70	0.00349516	3.81993e-136	0.0282233	0.00735734	4.28093e-38	3.48707e-29	1.02876e-29	6.41548e-39	8.26265e-38	1.18174e-135	2.16083e-53	8.0106e-12	1.07775e-13
HES5	1.85548e-19	0.00176183	0	0.0039404	1.00158e-25	1.05638e-06	1.89268997347404e-311	1.4815e-77	3.16275e-20	0.0139872	0	0.00291558	0	3.89008e-162	5.25293e-89	0.0936864	3.91236e-16	1.11441e-112	5.18764e-49	2.63948e-112	0	3.15549e-12	4.20564e-75	0.00125304	2.09333e-37	1.04936e-07	2.53681e-17	1.076e-304	0.00225324	2.10443e-60	0.00199416	2.88762e-35	0	1.59229e-97	0.00169664	4.6147e-07	1.63156e-43	7.17941e-122	2.19005e-17	0.0217028	2.04984e-45	2.8165e-24	9.34278e-09	2.13551e-38	7.71051e-30	0.00341685	3.67116e-46	0.00296166	0.00251083
TP73	1.13332e-78	8.34749e-40	0.00414907	0.00871979	3.49797e-17	2.03169e-06	0.00630188	7.80216e-212	2.347e-24	0.0204964	3.39242e-124	6.53274e-65	0.0050319	1.5601e-175	2.28288e-193	0.0949344	4.29029e-15	1.42937e-96	3.61443e-24	2.90613e-193	1.73877e-39	1.84219e-32	0.00398534	1.81496e-156	0.00131438	1.4714e-42	4.37816e-18	0.00190294	0.0007201	1.8008e-84	2.38425e-13	2.8605e-41	5.99679e-38	2.1525e-111	0.000927673	0.00231604	6.41891e-74	2.16973e-134	0.00324602	0.0117712	7.2702e-53	7.763e-15	7.66087e-25	3.61962e-20	2.38786e-38	1.33548e-15	3.15147e-56	0.00780059	0.00242244
NPHP4	1.86915e-24	0.00454257	4.78716e-17	9.32275e-15	3.05227e-15	2.05082e-12	0.00549352	0.00817299	1.0044e-13	0.0141734	7.5222e-24	3.63525e-67	0.00851211	3.27756e-85	0.00129515	0.100075	1.54576e-11	9.96051e-75	8.81812e-40	0.00453056	5.57625e-23	2.65355e-70	0.00820488	9.55984e-59	7.39082e-20	4.37433e-22	2.55146e-20	0.00883681	1.28234e-118	2.7209e-71	0.00997081	2.05207e-71	0.00357486	4.72063e-77	3.48942e-30	0.00502844	0.00144583	4.2412e-110	6.10063e-43	6.99814e-24	0.00116117	7.78482e-15	8.78047e-25	1.79527e-27	5.05222e-67	0.0132516	7.61621e-41	0.00740452	1.08971e-76
DFFB	0.00821149	1.48173e-143	2.60054e-101	0.00339373	2.38541e-16	1.39718e-14	0.00368942	2.895e-16	4.2789e-27	0.0033109	1.52504e-14	4.2286e-20	0.00307493	2.44021e-74	1.86869e-178	0.093799	2.9855e-13	7.12526e-177	5.3192e-28	3.21259e-22	4.91366e-36	1.22153e-59	0.00562882	1.16851e-186	0.004761	3.55419e-09	4.5434e-22	1.48757e-155	9.6919e-149	1.21338e-60	0.0100311	4.4033e-58	4.16711e-115	5.46793e-64	2.78304e-18	1.0896e-08	2.90093e-40	2.86647e-103	0.00436058	1.68075e-65	2.88611e-47	3.26796e-24	4.71005e-30	6.19207e-16	2.27006e-20	0.0131056	1.29352e-31	0.0144589	8.75139e-26
CHD5	1.42245e-198	7.72204e-25	0.000707087	0.00251184	2.46551e-25	1.81177e-09	0.0061207	1.08128e-263	1.42515e-13	0.0242142	2.5083e-158	1.37587e-171	0.0156358	9.2817e-73	1.17268e-182	0.0994281	2.19129e-14	2.24555e-106	1.80598e-36	2.36193e-168	0.00402743	1.04083e-59	0.0159057	1.39472e-160	3.78136e-160	7.53081e-12	7.07974e-18	0.0104955	6.53133e-37	2.52483e-64	1.20808e-14	1.00927e-59	2.98571e-07	7.49957e-68	4.44988e-19	1.54479e-10	2.34622e-130	3.93114e-102	0.00267149	1.66775e-186	0.0104964	1.40456e-08	7.34366e-24	2.28772e-27	4.02164e-57	0.00327911	5.29133e-30	0.00517339	0.00315156
PARK7	3.22506e-14	2.92483e-171	1.38815e-110	9.74513e-12	5.22732e-38	8.0361e-25	8.15984e-211	0.00637205	0.000824013	0.0042663	1.59453e-06	9.44896e-11	0.00233634	8.01133e-77	0.00281705	0.0996228	1.37009e-07	4.17902e-76	8.97956e-62	0.00172152	4.59097e-200	1.66999e-48	6.05091e-14	0.000787829	0.00102839	0.000735238	4.46945e-15	3.2209e-231	1.73116e-122	3.60334e-14	0.00162111	3.50563e-60	2.26403e-179	6.63058e-33	8.15198e-26	0.000304798	0.00271537	1.54814e-86	9.71826e-34	8.58571e-36	3.2401e-22	1.05271e-10	3.19253e-19	4.97439e-16	6.31222e-21	1.31555e-20	3.37923e-26	3.0521e-33	4.14799e-85
PIK3CD	0.0240749	1.83457e-160	6.05001e-14	4.56741e-29	8.6896e-32	1.2201e-29	1.13238e-07	0.00963922	1.05249e-21	9.53623e-170	4.09186e-20	1.98353e-136	0.00761266	2.23304e-84	0.000420376	0.091563	2.64062e-05	2.17103e-226	1.19752e-16	1.22927e-153	1.34435e-24	1.33926e-69	2.68612e-84	4.09101e-18	1.90582e-93	0.00399724	9.27971e-22	0.0081065	7.61938e-141	6.48657e-70	7.31263e-18	5.32032e-66	0.0109222	4.14561e-74	7.90765e-27	8.6823e-34	2.51202e-139	6.79293e-113	0.00129174	4.85507e-224	7.14606e-05	1.00326e-26	9.03431e-17	1.14945e-13	6.86047e-60	0.00705633	1.86762e-41	4.59985e-30	3.77556e-30
CLSTN1	0.00413551	0.00546338	0.000268799	0.00397521	0.00520618	5.69241e-37	7.18052e-111	0.00041955	3.8287e-21	0.00677056	5.59685e-17	0.000555369	0.0104196	1.18569e-80	0.00494587	0.0902201	0.00199362	2.35717e-174	1.88176e-33	2.02895e-81	1.03726e-51	4.43707e-68	9.5209e-24	0.0112201	2.21145e-18	2.06168e-10	2.10126e-20	0.00100011	0.0121283	3.0614e-69	0.0117388	8.72421e-66	0.010055	8.37824e-73	3.43838e-26	4.46437e-08	0.00171163	1.5422e-99	7.8012e-30	0.0132913	1.7804e-16	7.85023e-35	1.0042e-15	1.52409e-18	1.60829e-61	6.2722e-27	1.57283e-40	4.58036e-26	0.00390637
CTNNBIP1	9.68363e-106	0.017978	2.49699e-137	0.0108115	0.000588151	2.95247e-34	0.000425989	0.00480144	2.39532e-20	0.00748768	9.3445e-05	0.010146	7.23538e-19	1.52115e-77	5.32552e-51	0.0928133	0.000322332	7.1511e-160	1.61927e-28	1.55054e-120	1.21185e-83	1.48204e-64	1.75691e-47	1.3033e-106	1.81464e-142	1.66528e-12	1.24533e-18	2.85832e-53	5.16228e-28	1.80445e-68	0.0269535	3.30732e-60	4.46375e-157	1.63442e-67	3.07858e-23	0.00416461	1.88179e-13	1.80243e-95	0.00159089	0.0068466	1.1667e-44	4.06011e-32	1.56972e-15	6.37826e-16	1.07845e-57	3.23853e-62	2.4185e-35	6.25091e-24	1.23028e-20
DFFA	6.18131e-75	0.000203006	1.64451e-66	2.46332e-22	1.33258e-37	2.02088e-44	6.86648e-43	0.00300803	1.53272e-08	8.46234e-77	8.6529e-07	2.30409e-92	0.00279352	9.97487e-75	3.12343e-24	0.0915768	0.0022009	9.62916e-88	8.72691e-69	0.00123698	1.95901e-61	3.95822e-63	0.00972053	1.13735e-07	0.000121508	0.00583178	4.51708e-19	3.40888e-62	0.00712964	2.23846e-67	0.0136283	3.61994e-62	3.66979e-12	6.12654e-64	1.42793e-23	3.15424e-06	5.01606e-25	2.10136e-98	0.00464827	0.00307063	1.76234e-23	9.25802e-40	7.65525e-14	4.48778e-10	3.54737e-58	0.00442222	3.63784e-39	2.26041e-20	0.00069492
KIF1B	1.17024e-204	0.0290603	0.0157513	2.2292e-47	7.14511e-16	6.2886e-37	0.015257	0.00170316	3.3982e-18	0.0062095	1.49078e-23	6.91545e-52	0.00628339	1.96213e-87	0.00754978	0.0910665	0.0011057	2.43607e-43	1.60832e-78	0.0116513	0.00533073	1.09564e-72	0.0148773	0.0024714	1.42438e-52	1.59749e-16	2.39877e-28	1.28363e-10	0.0227354	3.24937e-74	0.00200727	1.41939e-70	6.66228e-44	2.81706e-76	5.18161e-29	1.69086e-05	1.72591e-41	3.5364e-109	3.93054e-136	7.49896e-07	1.34551e-43	1.69244e-31	3.88338e-16	4.49652e-14	2.87462e-67	0.0100065	2.48204e-42	7.86941e-28	1.30874e-79
SRM	1.28499e-35	6.7203e-39	0.00110988	3.8003e-82	8.86622e-21	9.69245e-44	1.24835e-98	0.00996121	6.0778e-15	3.12934e-05	9.55881e-15	3.00782e-77	0.000747633	8.39073e-80	0.00387018	0.0893948	0.000775189	1.72755e-96	1.01789e-80	0.00195378	2.11907e-123	1.03902e-66	0.00480364	3.61634e-94	0.0163701	0.00889746	4.65221e-24	3.25894e-07	1.61443e-137	1.65205e-72	6.10906e-47	1.02304e-65	1.04767e-222	4.28714e-68	1.72894e-25	0.00403485	0.00143839	2.9242e-101	6.94368e-48	6.01174e-145	5.63987e-51	1.07353e-40	4.91294e-11	9.9052e-06	5.55392e-64	0.0284775	2.79135e-39	3.20006e-24	7.11519e-163
MTOR	0.00246953	1.0695e-146	0.0169925	0.00344307	1.31747e-35	1.58299e-54	0.00954323	0.00467917	9.9043e-14	0.00705314	6.47738e-24	6.91886e-46	0.00138828	2.8973e-88	1.9242e-47	0.0915085	0.00423715	2.57428e-143	2.4375e-92	4.65323e-14	0.0133062	4.32559e-74	0.00243104	0.00117651	6.19666e-10	0.0103861	1.21408e-23	0.00924886	1.02304e-86	5.61169e-75	0.0270864	1.22868e-74	8.88182e-39	5.90135e-77	4.04985e-32	8.90563e-05	0.00280822	1.07709e-115	5.91314e-31	2.95454e-14	2.33237e-23	1.00598e-37	1.37339e-19	6.02311e-14	3.50082e-72	0.00832319	1.34967e-42	2.60286e-30	1.78751e-69
MAD2L2	0.00295874	3.97036e-98	5.2326e-05	4.58836e-38	0.000140664	5.75774e-54	0.00280899	0.000599655	4.15842e-22	0.018808	3.63682e-14	2.21735e-110	4.28994e-55	2.86472e-81	0.00403903	0.0925139	0.00424529	6.03201e-158	2.32776e-91	0.0116165	6.32236e-272	1.7897e-67	0.00185768	1.42252e-76	2.21933e-71	2.9905e-12	2.29997e-25	0.00538925	9.22449e-119	1.75045e-70	0.00986952	5.51306e-65	6.93621e-179	3.95994e-69	1.13145e-25	0.0119423	2.46249e-77	2.79191e-103	2.13929e-87	3.25149e-84	3.85397e-42	3.81951e-42	2.71267e-18	7.46023e-13	9.59622e-64	0.0213574	5.75952e-39	1.72432e-35	9.88537e-09
TNFRSF8	5.45769e-150	4.99716e-55	9.38075e-06	1.12311e-19	6.37343e-36	2.30725e-50	6.55877e-15	4.67604e-194	1.40623e-17	1.00929e-143	0.000231394	5.62629e-150	0.00736591	5.14781e-61	2.09645e-167	0.0909917	0.00339526	1.71051e-47	2.095e-31	1.3306e-158	0.0035933	8.98982e-46	4.01661e-90	9.3616e-236	0.00229342	0.00018176	4.43505e-20	0.00127682	2.176e-06	9.68645e-53	1.9502e-26	6.73581e-42	1.23187e-70	7.62542e-49	1.14178e-09	3.94579e-19	8.59463e-65	5.53598e-85	0.00126632	9.45081e-229	9.9489e-30	3.63311e-26	1.08415e-11	1.5108e-08	1.11339e-41	0.00263472	7.92517e-26	3.48683e-29	1.16646e-09
TNFRSF1B	9.26996e-64	6.06662e-105	0.00178995	1.84266e-05	5.87346e-17	4.38909e-50	4.10013e-42	8.46878e-156	1.05142e-18	1.51744e-175	2.65712e-07	6.38827e-176	2.7539e-19	1.12877e-63	1.86074e-23	0.0914184	0.00220949	2.11354e-139	9.43687e-36	1.12059e-172	2.5957e-116	1.10375e-51	1.41724e-135	1.2056e-178	0.0188284	0.00388489	5.57658e-23	0.000132527	9.0971e-96	6.63839e-55	7.51028e-09	7.491e-50	6.59481e-111	3.07943e-52	1.23885e-12	0.000260058	4.38977e-132	6.53037e-89	7.57345e-09	1.34376e-161	3.61546e-31	1.77037e-28	1.13065e-12	1.17344e-09	1.10206e-47	1.56079e-10	1.81889e-26	4.99076e-32	0.00342454
PRDM2	0.0352245	2.28473e-262	0.0112053	0.00790188	7.94151e-13	1.6633e-61	0.0124293	1.20206e-12	7.82249e-31	0.00602866	1.47467e-141	4.94858e-65	0.00122116	1.09908e-53	2.55409e-58	0.0929604	8.17272e-11	2.92856e-106	4.60551e-30	0.00866015	0.0171893	1.22044e-85	0.0072061	2.35533e-93	0.00772147	3.7714e-17	1.20999e-27	0.0105272	1.882e-115	1.28492e-24	0.0263117	0	6.68509e-42	3.5833e-69	1.78866e-13	3.68631e-09	4.757e-41	1.62605e-88	9.86826e-42	2.2829e-49	7.27727e-30	1.90437e-27	2.71755e-45	7.07714e-45	9.62317e-24	0.00253161	0.00296236	6.96252e-33	0.000810478
CASP9	0.00730279	3.81584e-87	0.00518032	0.00706654	1.37927e-30	1.25252e-68	0.0031851	0.00182427	2.87217e-33	0.00176458	5.34152e-07	1.28419e-42	9.33639e-45	1.03416e-68	1.06129e-122	0.0892857	0.00155375	1.77164e-139	2.86407e-52	1.76957e-127	1.8367e-75	9.40832e-56	5.04681e-90	3.97477e-52	0.00353687	9.89008e-26	3.61666e-36	0.000534195	0.000524159	3.58753e-57	0.00972739	4.9411e-51	4.75115e-306	2.9872e-58	4.82485e-14	6.94757e-16	0.000787302	3.46912e-95	1.62734e-05	4.16822e-59	8.88825e-42	1.23039e-27	1.0764e-15	4.15286e-21	3.99141e-50	3.09815e-33	1.78533e-27	4.13917e-40	0.00272835
ZBTB17	0.00622075	3.44445e-237	6.26495e-13	3.42159e-42	2.62604e-43	6.51796e-65	0.00468725	0.00159092	6.31409e-19	0.00214252	3.08029e-13	7.86138e-06	0.00289353	9.10944e-72	0.00197472	0.0918863	0.001358	3.39251e-91	7.86818e-76	0.00417889	0.00239882	4.39458e-57	0.0025731	1.13806e-78	2.64375e-18	3.79021e-23	2.47398e-29	0.00094113	2.5711e-185	6.49477e-61	0.0128209	1.00789e-58	1.8242e-46	1.18188e-61	4.19903e-17	1.07836e-24	7.16158e-49	8.27988e-101	5.32496e-64	7.13941e-116	0.000236802	4.04501e-29	7.54377e-27	6.45524e-12	1.72823e-52	0.0137259	1.77667e-29	4.73879e-45	4.85187e-58
EPHA2	8.73269e-258	0.0259037	0.0189385	2.52836e-25	2.80779e-36	1.47212e-55	2.58338e-46	1.41157e-72	4.00081e-15	6.60239e-147	6.172e-144	2.95042e-88	0.00601805	1.65521e-70	0.00317538	0.0908115	9.29812e-05	2.07704e-198	2.35641e-66	5.49169e-124	1.13757e-49	1.33046e-57	1.03642e-122	0.00791307	3.80572e-139	4.6973e-32	5.04241e-26	0.0122607	0.0209342	3.25438e-54	7.34928e-144	1.75427e-55	1.65641e-35	1.6665e-58	3.41408e-12	9.67899e-67	6.27076e-90	1.67177e-100	9.73032e-75	1.11246e-14	1.54641e-59	3.14103e-25	1.43715e-27	3.26205e-13	9.80101e-50	1.60445e-96	1.79134e-25	2.64298e-43	0.0116185
SDHB	2.25168e-81	1.193e-83	0.00161081	2.26005e-49	0.00234388	2.04723e-56	6.06615e-94	0.0155942	2.48513e-25	9.24704e-73	4.42688e-127	0.000266799	6.82705e-182	1.04887e-56	1.28808e-55	0.09688	0.00241528	3.86601e-206	3.24692e-77	0.0034815	0.00207268	2.12804e-47	4.10244e-42	0.00355775	0.000294372	2.50137e-30	4.40199e-27	0.000582363	2.26669e-57	2.95967e-47	0.00806547	4.77462e-45	9.1063e-81	3.19701e-47	0.000137027	2.3771e-12	0.00220252	2.91091e-83	0.00938283	0.00150307	3.22261e-38	1.39965e-40	1.73553e-32	1.83351e-20	1.74974e-42	0.011344	5.71803e-17	1.09729e-17	7.79546e-130
PLA2G2A	5.61122e-108	6.91245e-43	1.93955e-233	0.00209773	2.33673e-23	5.39828e-55	8.7971e-58	1.63311e-178	1.85968e-12	2.95659868935059e-313	1.17978e-120	0.00841473	8.45532e-101	9.1298e-47	1.63602e-234	0.0929561	6.78086e-06	6.99016e-184	1.29714e-16	2.54618e-135	0.00661087	2.78426e-31	1.43167e-124	2.51502e-179	7.16295e-20	1.39177e-06	2.98052e-13	1.42582e-119	7.70718e-40	4.64297e-35	8.8744e-31	1.31216e-30	1.81185e-08	1.56078e-34	0.00052641	2.9331e-11	5.1876e-41	1.66151e-65	0.000442483	7.50688e-132	8.21596e-53	1.32559e-49	3.88788e-18	0.00385341	1.04039e-31	0.00214356	7.27417e-09	4.14816e-21	0.000150458
PINK1	1.22475e-220	0.0279452	0.00433631	5.32732e-68	8.26371e-75	1.13694e-47	0.00130085	0.00157805	5.80876e-10	0.0034636	9.46808e-139	0.00208057	0.0043326	1.87369e-60	0.013503	0.0958019	0.000600153	5.39791e-177	1.48475e-31	8.38853e-31	7.88549e-31	2.07751e-48	2.33061e-116	2.19771e-13	6.79511e-158	1.2422e-28	1.84026e-14	0.000254626	0.0156583	1.45592e-49	0.00178518	9.38038e-45	4.15545e-38	3.20295e-50	6.96279e-05	8.79034e-135	2.10048e-07	5.84521e-82	5.38171e-131	0.00304985	2.71689e-19	6.77513e-38	1.662e-31	0.00119418	7.02852e-39	1.03904e-29	2.00063e-18	1.01545e-33	0.000971503
RAP1GAP	7.63883e-122	0.0132237	0.00138308	0.0189035	3.39715e-19	5.40017e-44	0.00769769	0.00191961	1.30278e-10	0.00657689	6.34685e-139	0.0186649	2.20806e-50	6.27897e-56	5.84536e-254	0.0959411	0.000266741	3.37967e-173	4.18576e-36	0.0110916	7.2181e-35	2.29853e-47	0.00574278	0.00386781	3.01988e-155	5.12017e-41	5.62332e-15	1.64175e-14	0.00536828	2.2433e-51	0.000272577	4.715e-44	7.02686e-32	6.20355e-49	0.000173407	4.85186e-16	0.0321995	6.35289e-90	0.0110401	4.82722e-38	8.14276e-41	2.59498e-37	2.51402e-30	0.00191529	1.29622e-43	0.0025313	1.10688e-19	1.07278e-35	0.00227762
CDC42	0.00355349	5.24798e-146	0.00191362	4.87098e-14	0.00290003	1.35952e-34	0.000323545	0.0018391	2.12203e-17	0.00216827	8.45662e-129	8.87124e-223	6.43004e-146	2.55873e-58	2.27222e-05	0.0986309	3.50056e-06	0.00541383	7.53814e-33	0.00193003	8.9368e-181	6.17358e-45	0.00884774	8.35174e-132	0.0014428	5.40525e-10	1.05037e-19	0.000341296	2.5416e-56	7.22158e-47	0.00985399	1.24611e-44	7.07534e-135	9.04886e-46	0.000232156	5.00151e-18	0.00109239	1.90711e-88	8.00431e-07	1.21742e-189	4.21611e-29	1.8815e-46	2.5424e-35	0.000120211	1.10632e-36	0.00276162	6.72931e-17	3.34545e-42	0.00182125
WNT4	5.02175e-233	0.00252228	9.33603e-64	0.00953078	9.85071e-08	2.14954e-30	0.00124167	7.52666e-95	3.57263e-11	0.0103732	1.29882e-128	0.00860766	9.43461e-55	2.34791e-53	3.61664e-86	0.0974128	2.39578e-06	1.40819e-107	8.5445e-32	1.53263e-140	1.8998e-42	1.06901e-40	4.95172e-49	2.23331e-178	2.27251e-191	1.8921e-33	8.80779e-16	3.25127e-136	0.00539334	1.20114e-42	0.00213284	2.9903e-38	2.68032e-110	3.57875e-45	0.000409141	1.6143e-15	0.0152765	1.72767e-91	0.00393405	0.0427653	1.64312e-16	2.17556e-43	4.51118e-30	0.000399668	2.25714e-39	3.63034e-10	7.4785e-18	8.03175e-34	0.00296715
EPHA8	3.67282e-225	7.69168e-18	0.0166361	0.00266274	4.35966e-35	5.61105e-41	9.5512e-58	9.73618e-133	1.29847e-23	0.00807582	9.45e-140	3.06942e-38	2.30246e-11	4.08309e-56	1.78333e-214	0.0953981	2.81364e-06	5.51366e-26	2.18648e-35	2.13009e-274	5.02332e-18	3.70781e-45	0.0488619	1.41109e-163	1.86669e-84	2.01096e-33	2.95838e-26	0.00510346	4.99117e-19	7.04036e-50	1.17641e-18	1.29649e-44	1.06663e-29	1.51119e-50	0.000188686	2.34587e-24	0.00920776	6.66436e-87	0.000812443	8.69124e-105	2.90522e-24	6.05559e-44	2.69227e-33	0.00108128	3.82981e-47	0.00345753	5.35607e-17	6.48671e-49	0.000760689
EPHB2	2.48119e-189	0.0136742	0.0127699	0.000419887	3.0198e-11	9.81635e-38	0.00194108	5.91839e-201	4.00472e-25	0.000554109	6.24399e-138	2.49085e-63	0.00422409	2.76473e-67	0.0175149	0.0962351	1.82776e-05	1.10258e-110	3.77863e-35	1.18052e-109	6.5653e-05	2.40232e-52	5.26662e-17	0.00450542	9.27086e-48	0.0026599	2.59699e-27	8.89431e-50	0.0113012	1.49491e-51	5.02365e-18	2.59257e-48	9.71921e-50	5.43766e-51	2.90474e-08	5.49952e-11	1.2483e-102	3.64502e-100	9.53862e-18	0.0079639	3.02218e-47	1.17888e-43	4.62599e-35	5.87623e-05	2.14454e-48	1.74281e-23	1.20494e-23	1.26493e-49	0.0157558
KDM1A	1.48987e-26	0.00834585	9.02463e-133	0.000580346	0.0140444	6.89701e-37	0.00330312	1.39864e-96	9.12707e-26	0.0101804	3.40637e-137	1.19595e-85	0.00162797	4.81719e-65	2.2741e-52	0.0976798	2.28646e-08	6.70542e-23	1.45959e-34	0.0055719	4.16285e-298	9.38513e-49	0.0267956	4.35532e-85	9.01568e-97	0.00454938	3.72951e-29	4.28242e-68	2.7386e-101	2.24188e-51	0.0234077	8.49988e-47	7.58553e-126	1.89282e-52	0.000146183	0.015287	1.81351e-48	2.38384e-90	1.98601e-17	0.0029933	4.06427e-32	8.25124e-47	1.05511e-34	0.000530285	3.34956e-45	0.00727736	6.63563e-19	1.05992e-51	0.00500778
E2F2	0.0247899	2.24872e-132	2.08545e-90	0.0153646	3.62813e-06	1.02083e-36	0.000834242	7.41205e-216	2.90769e-25	0.0145328	2.34212e-148	1.1733e-55	0.00532574	4.59124e-67	2.57269e-270	0.095998	9.81252e-06	7.07135e-134	5.01689e-33	1.45993e-22	1.54149e-60	3.83107e-51	0.00719782	1.46652e-266	0.0171663	3.75194e-11	5.02554e-28	3.36382e-173	1.62278e-78	1.14871e-53	0.00904924	1.57361e-49	1.18229e-130	8.54262e-55	1.62292e-09	0.0283609	8.16676e-118	3.14548e-93	0.00431352	7.25296e-188	4.0064e-40	7.49282e-33	2.15786e-35	0.000386255	9.6123e-48	0.00778745	6.3042e-20	3.20499e-53	0.00327687
ID3	0.0044049	9.48538e-12	6.25422e-216	0.00921299	0.0162064	1.16767e-43	8.55279e-202	7.70134e-51	2.93986e-23	0.00526529	7.81361e-140	0.000234985	0.0063664	9.62011e-63	0.00955895	0.0955089	7.32298e-07	4.51291e-58	2.02715e-19	0.00112884	6.56114e-163	1.37751e-48	0.000833017	0.00198251	3.51716e-64	9.51613e-51	6.82302e-26	0.00608538	0.0304413	1.07862e-48	8.00661e-38	3.45222e-48	1.10782e-78	5.29133e-52	7.40509e-05	1.13843e-27	3.02891e-18	2.51318e-90	2.25684e-143	0.0101645	2.36417e-51	3.17473e-33	5.56495e-34	2.43929e-05	2.48157e-44	0.0303451	1.56298e-18	2.53441e-43	0.00573847
TCEB3	1.97155e-116	1.16553e-21	1.92495e-26	5.91176e-51	1.38305e-14	1.69836e-53	0.0139958	0.00839264	7.87371e-26	0.0012849	4.00287e-123	1.39086e-10	0.0117716	1.27446e-63	0.0037986	0.0962828	0.000625282	9.94906e-138	4.03638e-35	2.91503e-14	0.00758023	2.31973e-49	0.00426905	5.71622e-88	0.000321212	2.58038e-13	8.26284e-30	7.81022e-09	0.00566694	5.53403e-51	0.0257994	9.78192e-49	9.38519e-132	2.67149e-50	2.12451e-07	3.2435e-08	0.00115645	6.9841e-92	1.34632e-26	5.72184e-47	2.76443e-53	1.14312e-29	5.92978e-36	1.13317e-05	4.10979e-47	1.94969e-07	2.95114e-18	1.29756e-49	1.3814e-83
STMN1	0.00599733	4.03625e-83	7.8157e-24	5.15934e-41	0.0389914	2.94018e-48	8.45508e-63	7.25477e-106	5.46844e-23	0.0183553	6.45176e-124	1.48344e-114	0.00247633	1.03126e-52	1.19008e-22	0.0928822	0.00557197	4.98848e-36	7.26632e-45	0.00678549	2.25524e-138	7.72654e-36	0.0154746	5.64814e-85	1.12461e-75	1.5631e-07	1.09332e-26	1.4343e-55	4.8137e-212	1.06457e-37	0.00330782	2.40666e-37	2.66723e-203	7.36722e-40	5.15836e-65	0.0458718	1.98292e-77	5.27825e-145	6.87135e-31	1.24142e-143	9.58287e-58	3.00821e-32	6.49472e-44	0.00413917	3.78084e-108	3.53905e-28	1.00928e-59	3.36494e-36	0.000224283
PDIK1L	0.00819688	5.85993e-213	5.11653e-91	0.0241409	3.95189e-19	2.64095e-50	0.00193696	1.07758e-159	5.3766e-24	0.0209936	6.74882e-134	0.0085918	0.00368377	4.73831e-53	3.07907e-203	0.0927232	0.00809017	1.75084e-77	7.01358e-44	0.00392079	2.07934e-119	4.74043e-35	0.0100398	2.77455e-181	0.0125031	1.69223e-36	6.75159e-31	0.000961056	7.61566e-178	9.01002e-36	0.0260188	3.07235e-36	4.45914e-134	4.1285e-39	2.35264e-64	0.00463175	0.00362198	7.18854e-141	0.00592874	3.72236e-79	5.07304e-43	3.1781e-29	3.61684e-38	0.00197287	3.60836e-110	7.78843e-30	1.24225e-59	5.62563e-36	0.00528985
CNKSR1	7.53156e-107	0.00924692	0.00757756	0.014162	2.08525e-47	1.17397e-48	0.00173518	1.79182e-218	8.01425e-24	1.255e-30	1.33498e-127	0.0135158	0.0129213	1.69542e-53	7.63029e-183	0.0917303	0.00854808	2.0384e-225	4.80762e-40	1.59356e-117	1.39419e-53	7.4758e-40	4.58664e-76	1.23858e-06	0.00102587	2.2111e-59	1.84269e-31	0.00256564	0.0107159	1.94541e-38	0.00498321	6.28109e-39	4.59577e-100	1.74793e-42	2.52121e-68	1.48416e-27	0.00140536	4.06762e-144	0.0163574	0.0131118	2.1427e-27	8.31811e-25	2.32293e-40	0.00192305	2.92495e-104	1.42392e-108	3.92029e-62	2.26197e-34	0.0119056
RPS6KA1	0.0112286	9.57494e-216	0.00741534	0.0215512	8.73051e-06	6.26258e-47	0.0045986	6.12418e-124	2.14194e-23	0.00153475	2.81211e-139	0.000893976	0.00412485	7.37149e-53	3.1775e-133	0.0944978	0.00688433	1.74115e-199	4.74582e-41	7.40798e-178	0.0016667	5.36219e-39	1.74959e-55	0.000556502	0.000778596	1.66275e-23	5.7067e-30	8.8197e-07	7.08269e-134	1.45449e-38	0.00420173	1.6989e-39	3.64115e-42	2.70711e-41	1.6764e-68	0.00478305	0.00122457	8.78633e-154	0.0170242	0.00697007	1.39428e-25	4.74043e-24	2.0746e-45	0.00338777	3.03896e-107	0.00287201	3.83726e-64	2.31818e-38	0.0063865
ARID1A	0.0139402	1.3345e-229	0.0256647	0.00850004	1.1791e-21	8.09042e-47	0.0134202	4.74326e-190	7.40114e-27	0.00765124	8.59775e-150	1.90425e-38	0.0113564	2.53634e-70	3.24116e-186	0.0939903	0.00561857	1.22059e-97	5.15361e-55	0.00596207	6.43449e-41	6.1025e-49	0.0130934	3.09274e-105	0.00559053	4.54817e-19	4.04312e-33	0.010344	2.19151e-175	1.32097e-48	0.0187694	6.17163e-51	8.97686e-35	3.32823e-55	4.44457e-77	0.0054154	2.40012e-22	1.82029e-168	0.0021395	5.22907e-145	0.005069	2.01949e-10	4.39096e-50	0.00268589	5.01298e-116	0.00362535	1.96359e-68	4.25524e-30	0.00611252
SFN	7.09286e-219	0.0139141	1.53478e-227	0.0102527	5.81919e-33	1.67075e-39	7.08734e-290	7.49662e-214	2.65002e-23	1.01598e-19	2.62486e-136	0.00242794	0.00203128	3.20878e-52	4.34878e-114	0.092861	0.00806127	9.56946e-227	2.15162e-41	6.37688e-184	1.55118e-132	6.08434e-38	8.10018e-103	1.62457e-06	1.67387e-95	4.87875e-62	1.05997e-29	0	0.0161823	1.7703e-34	2.33505e-37	3.93073e-36	1.31269e-200	7.67209e-40	2.16993e-65	1.61891e-34	1.87403e-24	1.54473e-141	0.0190339	0.0304171	1.75004e-31	2.66141e-20	4.98643e-40	0.00233366	4.9368e-102	3.24924e-139	1.70979e-63	4.5117e-23	0.0157569
MAP3K6	1.18915e-135	0.00462422	0.0184412	3.71613e-08	9.24377e-14	9.21592e-43	0.000992881	0.00699426	1.12276e-21	1.32713e-57	2.12952e-142	0.00495055	0.0135316	4.15492e-58	0.0156537	0.0922393	0.00644267	6.95114e-133	2.11885e-43	6.2557e-106	1.09499e-86	1.96583e-41	8.70436e-79	8.94725e-63	2.05392e-126	5.27925e-21	5.18868e-28	0.00517979	0.00725701	2.89228e-40	0.00424752	3.04285e-41	6.71679e-39	1.06714e-42	5.64633e-69	0.00536871	5.19535e-111	1.98529e-152	2.0307e-62	0.00753474	2.53398e-31	9.30649e-31	1.62949e-45	0.00356622	2.09083e-106	0.000703015	1.0105e-61	7.33116e-39	6.31016e-112
WASF2	0.0210511	5.36075e-119	2.87324e-23	1.22274e-29	9.04952e-30	2.80448e-48	0.00847208	1.53333e-16	1.32591e-22	2.49696e-36	3.3827e-126	2.54491e-26	0.00182364	2.83643e-50	0.00519712	0.0929206	0.00857138	4.05234e-166	9.27834e-40	1.07535e-21	8.96508e-234	4.39494e-35	5.73999e-57	0.00575393	5.03064e-13	7.87161e-09	1.21807e-28	6.17333e-39	9.28055e-82	1.10657e-31	0.00735476	1.13327e-34	1.66718e-95	2.80766e-36	2.94875e-65	5.0534e-34	4.11998e-142	3.61514e-140	4.17403e-15	2.58151e-21	1.12473e-51	4.29802e-33	1.31241e-45	0.00342096	1.98701e-98	0.00458627	9.21413e-56	2.59188e-37	0.00340766
FGR	0.0139591	5.12557e-131	2.13352e-05	0.00185045	1.67998e-31	1.47968e-43	0.000270249	1.51951e-224	2.59008e-19	0	6.38381e-130	3.15489e-289	0.00751438	5.37574e-43	0	0.0920642	0.00749407	3.73999e-261	5.44709e-36	8.90481e-265	2.73238e-64	3.47844e-27	1.50922e-217	0	0.00758882	0.000366683	1.55693e-24	3.85612e-34	1.61445e-95	1.4046e-23	1.31313e-10	1.11369e-27	2.6884e-146	7.69554e-34	1.14123e-59	3.31031e-16	1.12304e-266	7.32657e-146	0.00096833	0	2.51134e-45	5.72423e-31	6.18144e-40	0.00444924	6.25836e-97	0.00401433	2.44269e-56	4.86487e-30	0.000560846
RPA2	3.79929e-15	1.43886e-258	0.000231971	3.33556e-24	3.52674e-11	9.40921e-54	3.42071e-69	1.06603e-68	2.29257e-24	0.0115406	2.92448e-124	6.31215e-124	3.52012e-34	4.7695e-50	6.25183e-45	0.087756	0.00683033	2.0113e-99	5.27049e-45	0.00646936	0.00432267	1.66919e-33	0.00724405	1.31857e-107	5.55748e-12	5.0747e-19	1.05903e-23	8.64813e-62	1.21846e-205	1.87836e-36	0.0258749	6.99111e-36	2.93121e-189	1.26332e-37	1.83851e-64	0.0329159	6.3447e-59	2.40096e-146	0.00191981	5.91366e-111	6.55827e-25	2.00206e-44	1.27056e-32	0.00171034	3.25908e-107	0.00942978	2.44779e-58	3.49201e-25	0.00298442
SESN2	0.00157923	2.03973e-85	0.00488408	3.28308e-40	1.28066e-161	1.14049e-52	4.76076e-06	0.00141434	5.3319e-14	2.62603e-101	6.43933e-140	5.27626e-24	0.00376623	1.07142e-52	7.79376e-43	0.078803	0.0125564	1.25734e-69	5.07956e-43	0.0027559	0.00798187	1.86291e-35	6.80061e-47	9.52004e-17	0.00290145	5.45444e-08	1.80559e-28	3.79525e-09	0.00052664	5.4867e-36	0.00324757	1.09225e-34	7.03325e-84	3.35814e-38	7.51352e-65	6.07933e-68	2.19681e-11	2.7836e-142	1.77352e-23	1.61032e-62	5.10883e-58	3.83011e-42	2.8869e-45	0.00384398	5.99686e-105	0.0062055	3.15922e-61	2.98942e-34	9.45446e-16
PTPRU	8.41315e-159	0.0149432	0.0126429	0.0170407	1.53384e-32	3.39299e-46	0.00917968	6.12878e-36	4.51118e-33	0.00115773	5.73548e-150	0.00996145	0.00390139	6.68657e-70	6.05843e-08	0.0631411	0.0288515	1.25187e-44	2.01586e-31	0.00264608	6.29375e-48	8.36691e-52	0.00708611	3.39096e-66	7.19264e-83	5.18574e-16	2.16668e-40	4.15861e-12	0.0122711	2.20201e-51	0.00730387	2.47278e-50	3.18907e-37	1.79883e-55	2.06637e-77	7.20321e-30	0.000766935	4.25505e-158	0.00290148	0.0142838	1.31462e-32	6.54054e-27	7.24653e-18	8.55476e-10	7.50864e-114	2.17294e-58	6.60672e-76	1.90492e-37	0.00846168
LCK	0.0331254	1.46888e-71	1.13385e-136	0.00618137	2.89586e-17	4.54693e-50	0.00204539	2.41723e-283	1.75996e-29	0.00182571	6.0318e-31	1.77798e-239	0.00898743	9.75012e-104	0	0.0454326	0.0334821	7.24883e-276	2.27604e-16	3.31725e-200	2.79814e-56	3.72242e-64	6.73584e-127	8.12074e-194	9.23277e-116	0.000104761	1.26553e-39	0.00633449	0.000668233	1.99886e-08	0.0034182	9.66675e-63	1.92445e-85	1.47256e-59	4.13445e-107	4.04404e-11	0.0037504	2.02685e-139	0.0041807	2.72974e-145	5.14738e-66	7.58978e-39	5.0742e-11	1.30222e-48	3.98478e-48	0.0010286	4.63489e-23	1.35012e-13	0.00376903
HDAC1	0.0144024	1.06397e-99	2.2323e-13	0.00942047	0.00148222	4.31636e-61	0.00352925	3.41102e-97	3.81256e-45	1.46094e-52	1.62915e-29	1.25278e-21	3.48428e-60	2.56482e-101	3.78335e-57	0.044133	0.0361212	6.79845e-239	3.9232e-18	0.00294732	6.7199e-65	4.61949e-64	1.65662e-66	2.76279e-49	3.7437e-84	5.1819e-12	6.98006e-54	7.1536e-44	1.90702e-103	3.36787e-10	0.0173333	1.53928e-62	1.47971e-07	1.44253e-58	8.30963e-106	0.0109414	0.0100465	3.25774e-132	0.00209924	0.0043528	4.74583e-17	6.95472e-58	8.61997e-11	2.6867e-48	3.88292e-50	2.21785e-14	1.15e-23	0.00216938	0.00244066
TSSK3	3.4419e-145	0.00482867	0.00590877	5.28219e-31	3.90617e-37	2.48428e-50	9.34901e-110	0.00859004	6.43132e-36	8.58425e-122	1.29475e-29	0.00369951	2.57969e-60	7.49071e-101	2.57327e-13	0.0439224	0.0315353	2.89274e-32	1.12218e-16	1.10223e-128	9.41029e-73	6.41557e-61	6.4319e-05	1.01952e-64	5.2709e-29	0.0054456	1.39382e-44	0.00714627	0.00204028	1.00012e-09	4.20895e-26	2.99656e-63	3.59283e-31	1.19331e-60	1.06634e-105	3.28726e-21	3.729e-72	2.53121e-127	0.000111878	0.00415783	6.4896e-40	1.751e-40	0.000379115	3.83455e-42	2.16729e-48	0.00404305	6.81328e-22	0.000164956	1.59025e-80
CLSPN	3.70453e-05	2.35098e-42	0.00131833	0.00104036	0.000113337	2.17492e-79	0.0105062	3.81496e-72	1.28897e-59	0.0134076	3.14615e-31	2.6722e-155	0.00578158	9.31834e-112	2.792e-41	0.0300096	0.0371101	4.09578e-145	2.683e-61	0.00147305	0.00154725	7.84359e-76	7.28065e-37	4.2151e-107	3.0397e-72	0.00703335	1.67932e-73	0.000599038	2.11109e-101	1.26306e-18	0.00588922	6.67685e-72	3.50482e-09	1.04006e-69	3.69983e-117	0.0363426	2.6799e-62	1.49757e-145	5.0544e-08	1.04486e-167	8.84556e-42	1.80145e-52	4.69208e-32	2.15434e-119	1.50348e-61	0.00212117	2.50233e-31	5.68322e-33	0.00286082
STK40	0.00627452	9.66173e-144	0.00584713	7.71018e-22	1.48907e-47	4.29597e-63	0.00420319	0.00444776	1.37153e-82	1.05338e-57	0.00538519	1.07726e-50	0.000444267	8.31447e-91	2.63394e-48	0.0250399	0.043336	6.86073e-102	4.21056e-45	0.0143406	7.80989e-11	8.57951e-71	1.61011e-37	4.14247e-55	0.0056631	3.34738e-11	4.77497e-91	9.76021e-52	8.2794e-08	2.35315e-78	0.0035418	8.11957e-78	4.51996e-90	2.0305e-82	4.75281e-113	7.90706e-24	0.0069867	1.28953e-184	0.00789233	2.45026e-171	4.0562e-75	2.2958e-61	2.20492e-42	8.88517e-113	3.59727e-145	0.00705062	2.0841e-96	3.44564e-14	1.80405e-31
CSF3R	1.86407e-92	0.000412815	4.13163e-52	2.98227e-05	9.12946e-38	3.01188e-60	0.0102748	3.25297e-197	3.94871e-78	4.20095e-181	2.77194e-07	0.000508875	0.0101306	1.5007e-71	2.00857e-168	0.0247918	0.042308	1.47342e-47	6.63174e-36	4.12866e-183	0.00527802	2.17563e-61	4.20742e-71	1.23447e-67	9.50472e-87	4.0743e-23	3.58939e-86	0.00606533	6.35063e-86	2.32355e-67	3.97987e-13	8.6732e-59	1.29638e-56	9.98469e-70	1.15563e-95	3.34755e-17	2.03177e-44	7.82234e-165	9.5306e-16	1.15013e-26	2.71371e-18	3.88861e-60	8.11189e-33	6.91224e-104	7.95183e-131	1.42281e-14	1.85942e-90	4.56017e-09	0.000110119
RSPO1	0.000229163	1.25288e-64	3.22077e-15	5.23738e-09	5.50861e-10	1.9681e-69	5.93765e-132	9.0275e-05	9.6084e-59	0.0017836	1.93584e-17	7.73684e-12	2.33502e-260	4.80159e-79	1.26101e-24	0.0141078	0.0457459	7.29235e-06	2.23004e-64	0.000431767	1.40308e-09	7.91526e-67	0.00134688	0.00705075	0.00152088	1.93894e-10	2.03575e-105	0.00693627	0.000727852	3.8496e-77	4.6109e-27	5.63979e-66	1.05806e-92	2.43868e-77	2.31802e-73	0.000868128	0.000189609	9.35165e-97	3.64977e-09	7.22226e-77	1.58409e-70	2.44305e-58	3.8879e-36	3.14083e-83	3.72373e-136	5.36811e-16	2.88302e-39	4.77503e-09	3.0017e-27
CDCA8	0.0066066	1.78647e-77	2.22645e-38	5.72245e-13	0.0778477	5.92915e-74	0.0028172	6.43162e-140	8.63306e-66	0.0107897	1.1842e-23	8.91576e-105	0.00461667	2.32648e-88	2.88348e-08	0.0127763	0.0480232	7.78113e-89	7.79471e-78	4.03302e-46	7.07038e-20	2.81428e-74	9.30888e-05	1.96841e-32	2.4649e-05	0.000242704	5.29015e-111	1.45294e-89	6.98784e-84	1.42057e-82	0.00195621	2.80855e-69	1.13344e-62	3.9472e-85	1.31235e-79	0.0327657	5.67642e-34	4.99197e-105	3.87747e-07	1.44745e-88	4.76356e-58	1.27586e-62	1.0196e-45	2.46859e-87	3.45523e-147	0.00274316	1.06864e-43	8.42963e-14	0.0055022
EPHA10	1.57073e-81	0.00131467	0.0066548	0.0053851	2.30695e-28	5.34122e-71	2.96777e-16	3.28935e-135	4.00334e-60	0.0113331	1.04617e-30	0.00238506	6.79667e-20	1.28193e-84	3.64471e-185	0.0132225	0.0455651	4.7308e-35	1.05159e-72	1.29259e-171	9.72279e-29	6.53476e-71	0.00847568	1.03767e-108	0.00108581	4.12015e-27	1.72993e-107	0.0116988	0.00103729	1.15753e-80	1.98718e-32	8.94232e-69	9.07411e-50	5.91223e-86	1.42149e-76	1.74309e-12	0.00788573	8.37528e-107	0.01049	3.69949e-143	6.5354e-24	2.57036e-57	1.60999e-38	1.28225e-85	7.71563e-140	5.90472e-29	1.28576e-42	3.0825e-15	0.00340388
BMP8B	3.27934e-157	0.00567409	0.000893974	0.0136743	2.28785e-18	4.62365e-66	0.0024458	0.00842456	6.2773e-86	0.02589	2.23781e-32	4.54142e-27	1.05453e-113	4.64457e-102	3.58932e-78	0.00597162	0.0478174	1.07215e-102	5.04558e-56	9.9494e-143	5.03332e-12	1.2794e-81	3.22268e-76	0.00088206	0.0296427	1.71567e-30	1.67772e-124	1.03665e-91	0.00260326	1.13829e-56	8.76305e-09	4.44962e-40	4.90193e-139	1.6748e-96	1.39238e-90	0.0013471	0.00666634	2.63739e-97	0.00846207	1.79431e-10	2.43841e-78	2.96405e-79	2.95009e-46	2.28088e-112	7.85063e-109	0.00205188	1.28813e-08	2.31235e-08	0.000482076
SLC2A1	4.74976e-232	0.00991315	7.67969e-20	4.01123e-05	0.00729993	2.09969e-71	2.73878e-10	2.62355e-121	7.41685e-81	7.33047e-109	1.68071e-160	0.000137916	0.00173161	2.42832e-94	0.00786559	2.52363e-22	0.0564511	1.40169e-150	9.86993e-62	2.85945e-159	1.30859e-48	8.36083e-79	5.54774e-141	0.0171963	7.22276e-138	4.7317e-17	4.85322e-90	0.00844572	0.0102696	6.02992e-61	3.49972e-29	1.15751e-54	1.68544e-18	5.37089e-96	9.82536e-85	3.12857e-38	5.96312e-85	1.01765e-92	1.50444e-27	0.013343	8.4243e-73	3.33291e-65	6.20361e-57	7.35746e-173	9.29738e-92	1.39327e-95	2.56345e-05	5.05826e-71	0.0161164
TIE1	0.000736096	4.94556e-140	0.00333646	6.64962e-43	1.69041e-52	1.20018e-94	0.0032327	2.93945e-15	1.67577e-80	2.34076e-133	4.54302e-181	4.47267e-95	0.0143038	9.27412e-105	1.08156e-76	1.16415e-28	0.0533432	4.13836e-32	2.95787e-73	1.84593e-137	0.0136248	2.57951e-84	2.57727e-64	1.45386e-55	0.000115747	8.48364e-12	1.9099e-90	0.0070349	9.77274e-170	5.50322e-66	3.04902e-32	2.18522e-57	9.71034e-32	5.183e-104	2.42139e-87	9.93925e-25	8.5684e-89	1.74259e-94	4.03201e-06	1.173e-158	1.33431e-21	1.19314e-76	1.91361e-54	5.16068e-163	4.88581e-75	6.24595e-06	1.22443e-05	9.94111e-73	4.28898e-09
MPL	4.26474e-14	6.01291e-49	9.89575e-66	9.90821e-07	2.75082e-30	6.11512e-87	2.89058e-107	9.76266e-09	2.52424e-73	3.4124e-15	6.4369e-175	0.00231167	0.00386786	1.30267e-100	2.20972e-39	1.34461e-26	0.0532581	1.12108e-13	9.33931e-70	1.05969e-55	1.35209e-80	2.22599e-84	1.87743e-32	0.00073821	0.00188708	4.01245e-07	1.27828e-61	1.00508e-45	4.53457e-72	1.23687e-66	7.68341e-24	1.06645e-58	5.6848e-84	4.14104e-100	2.09814e-85	3.11186e-09	0.000688225	4.57832e-97	0.00811492	1.15412e-51	8.60291e-53	6.2111e-62	2.20275e-31	9.05973e-132	2.29187e-76	0.000412778	2.37839e-05	1.01431e-81	5.44484e-24
CDC20	3.17021e-109	0.00347341	0.00367296	9.10215e-32	0.132595	1.63142e-92	0.00552728	1.06729e-136	6.50401e-79	0.00341905	2.74251e-168	3.52523e-52	0.00373928	2.28511e-102	0.00190769	1.39037e-29	0.0551364	3.11133e-118	7.30544e-89	0.000866514	5.09726e-16	1.3647e-84	3.53046e-12	0.00232176	4.59313e-125	3.92179e-27	4.00367e-63	1.59475e-32	1.99403e-41	3.85823e-65	1.0661e-38	2.34243e-60	4.85362e-64	3.16565e-101	4.99663e-89	7.58301e-23	3.24569e-55	2.89011e-90	7.36832e-32	0.000479875	6.7696e-52	3.28655e-66	8.11774e-39	2.42025e-146	2.22342e-76	3.15894e-12	6.45538e-05	3.2597e-85	0.00522333
PTPRF	5.39844e-203	0.0499959	0.0260774	0.00040942	1.97865e-42	4.34105e-87	0.00111858	6.52631e-142	1.06645e-78	0.00240211	1.70123e-164	0.0127568	0.00511187	1.83103e-104	0.00014899	9.6563e-31	0.0543041	6.10476e-108	1.70123e-79	0.00130527	1.93535e-17	3.5434e-88	0.00500187	0.00626246	3.73261e-75	1.06679e-74	1.70114e-63	0.00260389	0.0256515	1.97034e-59	1.42191e-81	1.25881e-62	1.99305e-27	8.37134e-98	2.15085e-109	3.54786e-48	0.000868232	1.02523e-151	0.00305299	0.0117807	2.14932e-27	7.1378e-71	1.56318e-39	2.33358e-150	3.2222e-75	3.45589e-70	5.03918e-34	6.34305e-69	0.013662
KDM4A	0.00119149	1.95867e-35	0.00532865	0.00506747	5.56916e-56	2.26256e-100	0.000482878	3.62338e-37	1.20742e-78	0.00516473	4.53489e-172	0.00410149	0.00543093	3.76917e-103	1.28886e-73	2.595e-32	0.0579188	7.1563e-58	4.24358e-89	0.019437	0.00321739	3.90356e-83	0.00842853	7.50072e-37	0.0035151	6.46305e-14	3.65669e-70	0.00784018	2.89831e-76	1.86456e-66	0.00998875	4.34692e-57	1.71093e-28	1.39121e-101	1.07508e-87	1.47574e-35	1.66345e-05	2.13283e-93	7.23813e-29	0.00202677	1.30758e-61	2.40957e-69	5.3274e-42	8.24872e-143	1.48209e-76	0.00885382	0.000127609	1.59261e-77	0.00103369
DMAP1	0.0038138	5.87314e-167	0.00822474	1.67875e-14	0.00122776	3.95592e-98	1.60635e-69	3.70166e-49	4.60476e-86	0.00722571	7.50764e-161	3.01975e-30	1.56959e-74	3.03423e-92	0.00319642	3.15727e-31	0.0562546	5.35858e-106	9.80851e-79	0.00769352	4.73695e-94	1.37009e-70	0.0107218	4.08233e-11	0.00516577	0.00130594	9.13309e-101	0.000985388	7.54293e-74	1.09415e-55	0.00777079	1.70882e-50	1.02897e-21	2.7161e-91	2.23034e-78	0.000138264	0.0123731	1.64091e-82	7.46281e-35	3.40488e-101	3.09134e-64	1.82437e-82	1.60789e-53	3.1456e-178	1.74394e-69	9.15675e-05	0.0015337	1.7564e-100	0.00738365
RNF220	0.00396842	9.00023e-94	2.84238e-98	4.38807e-25	3.20389e-64	8.16696e-102	5.3155e-192	1.13549e-64	1.82633e-82	0.00220856	1.76825e-176	9.12288e-51	0.00272832	1.0853e-91	2.47223e-94	3.49026e-33	0.0567655	5.4557e-60	1.26698e-90	1.04086e-42	3.16908e-169	8.77305e-69	0.00935417	2.81912e-78	1.84265e-50	0.0104782	3.51438e-102	2.3825e-126	1.62216e-92	5.22962e-55	0.0107034	1.38603e-51	1.65868e-200	1.40277e-88	2.50116e-76	3.43323e-23	0.00291052	1.05999e-80	0.00846326	4.3971e-17	6.22656e-107	1.81169e-88	9.9276e-52	3.45724e-162	1.90561e-68	0.0074884	0.00187886	6.31681e-92	0.00240805
KIF2C	1.62174e-07	3.32327e-67	4.07829e-54	4.65144e-22	0.126412	5.02071e-93	3.9069e-42	5.95564e-94	3.15399e-85	0.00314024	1.74689e-159	5.99197e-99	0.00765392	2.41018e-86	0.00217812	1.33546e-27	0.0548478	1.01648e-79	3.53819e-84	0.00132954	0.00207341	3.82513e-61	0.00326424	6.91782e-16	6.22544e-99	5.43679e-15	3.73454e-97	7.42415e-101	2.24993e-137	3.45047e-45	0.0058321	1.66519e-46	1.67386e-60	5.80075e-85	4.78168e-70	0.00799298	8.33857e-66	3.20392e-83	1.78067e-20	1.78712e-37	6.43851e-69	4.0866e-83	2.14413e-55	9.3123e-168	1.21936e-86	0.000321347	0.00335772	7.07741e-101	0.00457196
PLK3	1.86744e-69	0.00335459	0.00874688	1.95505e-41	1.18196e-72	5.66957e-82	0.00152344	0.0145439	1.99589e-62	3.47498e-199	2.15379e-170	7.48584e-101	0.00794317	8.91505e-81	9.72388e-20	7.70579e-36	0.0590224	6.97863e-71	6.83448e-84	6.29563e-205	2.18347e-85	9.55716e-62	3.15347e-103	2.87998e-06	2.81228e-47	0.000389181	4.24246e-82	2.3324e-24	0.00122051	1.03958e-45	5.28224e-08	1.28661e-44	7.95802e-108	2.94751e-86	2.40061e-67	1.18356e-71	5.10167e-55	5.4173e-90	1.45579e-15	5.11284e-51	4.78204e-66	6.47093e-73	6.21198e-61	4.15637e-88	1.69401e-84	1.88104e-08	0.00297553	2.31918e-100	1.99821e-64
PTCH2	0.00582345	5.39451e-31	0.00423049	0.00734131	7.67836e-22	1.84502e-84	0.003261	4.77436e-18	8.85771e-65	0.00258422	7.81363e-176	0.00236453	0.00687051	2.44717e-85	0.00196813	1.54213e-34	0.0580079	5.61774e-102	3.92522e-91	1.09799e-05	1.90713e-48	4.53925e-59	0.0013599	1.46127e-30	3.39726e-10	0.00528577	4.61613e-85	9.5894e-23	0.00234757	2.17761e-44	4.70316e-06	3.52525e-46	0.00105644	1.42948e-84	5.85105e-72	0.000195666	0.00247729	9.58243e-85	3.49191e-13	0.00330896	8.01937e-20	3.82365e-71	4.42615e-63	7.47297e-81	2.58026e-84	0.00434483	0.00317763	2.16393e-114	0.00245069
MUTYH	0.00262999	4.6158e-85	0.0126548	0.00184979	2.42406e-32	1.64052e-91	2.08712e-68	1.72461e-41	1.34576e-73	0.00779342	8.55631e-162	3.08357e-32	6.27009e-104	7.78956e-85	3.28543e-139	6.48445e-46	0.062545	1.2293e-74	1.62685e-28	1.83811e-93	0.00461728	2.00407e-58	0.0106929	9.67738e-87	1.73218e-05	1.03735e-17	5.2078e-93	1.1072e-69	2.49928e-59	2.69446e-45	0.0245456	1.05633e-43	9.69954e-45	2.06903e-86	6.0427e-69	0.00367057	0.00112361	6.17898e-84	0.015107	0.00144203	8.26502e-53	1.67493e-71	3.98678e-69	1.82811e-74	8.7514e-88	7.32788e-16	0.00363133	5.06407e-121	0.0037581
TOE1	6.68331e-18	9.21314e-111	0.00728104	1.49183e-27	5.08446e-06	1.28383e-83	4.96679e-24	1.41419e-12	3.03998e-75	3.11514e-15	2.86793e-164	4.94589e-78	1.62211e-06	5.92335e-85	7.87076e-68	3.10735e-45	0.0610175	7.66327e-22	7.20542e-44	1.57882e-43	1.11718e-102	1.54934e-61	0.00165255	3.52727e-84	0.00337401	0.0100155	1.44108e-94	2.36131e-09	4.66223e-137	3.14931e-47	0.00943679	2.70633e-44	1.58022e-38	4.68711e-86	9.1995e-70	0.0237921	1.26806e-57	4.32356e-88	0.005258	8.13932e-115	4.0673e-27	1.36004e-67	2.248e-67	5.1925e-80	1.0405e-87	0.00065918	0.00343701	5.48813e-109	2.81396e-25
TESK2	0.00960711	3.77024e-83	0.0017658	0.00966857	4.0881e-07	6.77921e-77	0.00239507	0.0322408	3.30627e-67	0.00157064	4.62083e-166	0.0132398	0.00200924	4.25016e-84	4.12109e-144	1.64834e-40	0.0606028	4.06778e-193	4.95859e-35	6.7628e-54	3.39607e-72	1.29516e-60	5.4811e-17	2.01633e-187	3.93675e-36	0.00628074	4.67481e-88	2.27964e-25	4.36213e-52	1.03775e-45	0.0192663	2.45407e-41	2.40234e-89	1.29063e-87	4.92235e-66	1.44594e-08	7.87124e-60	1.0869e-82	0.00209863	0.00505886	2.21669e-74	5.06723e-69	1.07128e-63	9.23356e-76	1.43527e-83	0.00376638	0.00360388	4.97368e-103	1.24423e-68
MAST2	0.00172982	0.0122108	0.00985524	5.92821e-73	0.00129109	3.824e-61	0.0166635	0.000753667	2.82613e-83	0.0168999	1.06587e-155	0.00382855	0.00678442	5.93702e-90	0.0119475	1.4467e-33	0.0640091	1.31458e-37	4.45509e-41	4.35118e-34	1.8197e-11	4.00336e-68	6.03612e-06	2.67515e-50	2.91223e-168	0.00977419	6.4101e-82	1.74262e-11	0.0189994	1.49719e-43	0.00557418	2.51981e-55	0.0346545	8.18233e-82	3.10334e-91	4.15097e-10	8.85186e-11	1.47243e-139	4.80224e-91	7.74104e-122	2.9954e-50	6.62975e-56	1.26172e-78	1.5655e-82	2.18993e-81	0.00519636	1.53174e-19	2.41414e-88	0.000892109
PIK3R3	3.77691e-52	2.14028e-12	0.00470754	0.0160549	0.00205382	4.56241e-67	0.00190956	0.00922602	7.82449e-71	0.0147053	1.97851e-147	0.0318628	2.42864e-176	1.07891e-85	1.15712e-87	2.88383e-28	0.0615724	2.70065e-07	7.28537e-37	0.000620648	6.74411e-126	1.35363e-60	0.0112023	2.85431e-81	1.59676e-42	2.32012e-13	1.77321e-66	5.39411e-44	0.00566752	3.35134e-40	0.0151751	3.47836e-51	3.69032e-48	8.772e-73	1.6694e-84	0.00323323	6.349e-63	2.16338e-123	2.59814e-20	1.03384e-50	1.41008e-40	9.47278e-65	5.25399e-65	1.80393e-74	1.72314e-70	1.9631e-11	1.48128e-14	8.87909e-73	0.00339661
RAD54L	0.000748675	2.3616e-15	0.00844334	6.81715e-06	0.0218374	2.49431e-74	0.000982595	2.4907e-93	5.03324e-80	0.00981964	1.7867e-143	2.74297e-85	0.00462368	5.17099e-90	3.34758e-73	2.13042e-33	0.0625846	4.34919e-96	4.40367e-47	1.46193e-15	9.59301e-73	3.4635e-65	0.00658484	7.52048e-79	3.07957e-80	0.00135622	1.42293e-76	0.00095279	4.22036e-161	1.23655e-41	4.20027e-05	8.17198e-55	6.85884e-66	7.94863e-79	1.80147e-89	0.0739004	9.68244e-86	1.76536e-129	5.30259e-08	1.08538e-76	3.78422e-29	1.08408e-64	2.49139e-72	9.2827e-87	5.37904e-79	0.00388793	1.02209e-16	1.02448e-73	0.000952788
MKNK1	1.44155e-73	0.00215759	1.03535e-41	0.0143452	4.00602e-21	2.57611e-65	0.00311697	0.00140719	9.35471e-58	1.91822e-117	8.5232e-144	0.002452	0.00448921	1.03602e-73	7.34946e-26	2.23631e-22	0.0670098	2.25558e-135	9.68271e-43	6.05362e-95	8.53092e-10	2.08468e-52	3.51614e-86	9.18943e-25	0.00116421	1.27936e-15	1.79145e-60	5.62517e-27	6.55185e-45	2.54892e-28	0.00639537	6.85543e-45	0.00134811	4.50124e-66	3.79e-76	4.39456e-22	1.10217e-33	1.3357e-118	0.00231345	0.0156174	2.05693e-26	5.47886e-65	2.77906e-72	5.20678e-87	4.76403e-64	9.26087e-27	1.52665e-08	2.6228e-74	0.00297647
CDKN2C	0.0104657	2.76172e-40	0.00590044	2.79186e-09	0.0298442	1.85098e-48	1.84438e-76	6.53349e-85	2.19936e-59	0.0207318	1.43183e-106	7.26879e-72	6.63853e-122	1.09354e-10	0.0142015	3.43111e-48	0.0665473	8.37476e-06	8.2742e-42	0.00249153	2.13282e-45	5.65333e-89	0.00123807	0.000789895	0.00430431	4.45866e-16	3.24235e-29	4.27575e-43	2.96928e-143	0.00201184	9.03472e-47	0.000673432	3.05988e-28	0.00151393	6.28599e-98	0.0088544	5.18986e-58	1.38998e-21	1.33157e-57	1.11227e-112	0.0073407	1.75193e-35	8.42388e-141	7.01238e-05	1.00321e-38	2.38141e-07	9.60682e-05	5.65987e-22	0.00241453
ZFYVE9	3.06965e-39	0.0195416	3.84175e-35	1.41123e-12	1.39281e-50	1.21977e-49	0.0112471	0.00331981	2.26765e-43	2.25004e-20	2.78904e-98	0.00503174	0.00428391	1.22066e-05	0.000801699	4.27051e-43	0.0663203	2.69775e-53	3.15708e-41	0.0161204	2.56825e-33	3.07219e-84	0.0169762	8.92772e-18	9.51e-137	0.0123058	3.75038e-31	0.00667328	0.00626031	0.00353062	0.00551204	0.00113993	0.000169167	2.43291e-05	3.54085e-92	4.29138e-26	2.9204e-09	1.68845e-57	9.53636e-52	0.0021537	2.04098e-57	3.50327e-51	1.30762e-113	1.14638e-119	1.32105e-30	0.0135922	5.07727e-18	7.80983e-89	4.39992e-32
USP24	0.0082143	1.08391e-60	0.0142121	4.5977e-57	2.04719e-23	1.13147e-70	0.00809502	2.4219e-112	4.42076e-65	3.07152e-18	9.66499e-95	1.17839e-18	0.00226291	1.42229e-55	4.67471e-76	1.87792e-68	0.0636486	2.41609e-95	4.66842e-35	0.00455581	0.0145971	6.81092e-85	0.00226703	4.36505e-21	1.8783e-61	0.00364705	2.85926e-43	0.00835521	1.07129e-151	0.004586	0.0106295	0.000851556	1.7547e-07	2.31908e-40	3.25641e-86	3.97469e-13	0.00120047	3.31822e-143	0.00894253	7.01082e-59	2.00904e-36	1.18693e-47	1.50127e-107	9.88304e-113	2.6472e-63	0.00309811	2.80118e-16	3.3174e-80	0.002396
PRKAA2	2.46114e-244	0.0172935	1.0987e-74	0.0015582	3.11857e-22	9.66696e-55	0.00716935	6.26951e-111	7.78177e-55	3.07267e-05	6.55936e-67	0.00486178	0.00316774	1.22695e-06	7.11254e-20	4.29923e-59	0.0600254	2.73149e-59	5.20951e-30	1.60147e-110	6.61298e-32	1.28404e-116	0.0167446	0.0196265	8.44122e-122	1.24387e-32	1.14928e-29	0.0100368	0.0136802	0.00906337	7.93257e-41	1.01815e-52	5.20666e-18	1.66275e-11	5.67081e-88	8.60795e-07	0.017337	4.91608e-141	0.00617071	9.68403e-13	1.3051e-52	1.98819e-37	3.54173e-97	7.59479e-116	9.28099e-55	8.21161e-15	6.41124e-36	6.82123e-70	0.0074243
JUN	2.66539e-204	0.0244616	7.91779e-158	2.55853e-109	1.79507e-96	2.38963e-51	0.00446432	1.33464e-113	1.23275e-22	0.00279031	1.39363e-122	0.00339563	1.62998e-34	0.000949629	0.014466	6.05286e-34	0.0583186	1.42206e-61	1.75555e-32	1.34152e-68	3.63863e-48	5.82909e-45	0.00295062	0.00353617	1.53216e-92	1.7352e-36	1.22835e-17	2.36993e-92	0.0288705	0.00619121	1.46945e-58	1.90085e-08	1.28392e-234	0.00320071	2.53645e-112	2.90323e-88	0.00686394	4.72199e-82	3.03669e-123	0.0101076	1.41971e-100	1.15747e-35	6.99757e-68	4.42355e-82	9.19575e-31	7.83629e-05	1.46353e-30	4.18458e-58	0.0160372
ROR1	0.00660132	0.00984637	0.00333002	0.00545478	5.34268e-15	3.05944e-61	3.05269e-14	0.0028206	7.08973e-25	6.55369e-84	7.03025e-135	5.43447e-96	0.00667322	1.4022e-06	0.013	2.82645e-27	0.0546162	5.31501e-11	4.39811e-28	0.0121578	8.37354e-14	4.71186e-113	0.0108894	0.016681	2.44025e-46	1.07591e-14	5.47194e-25	0.00460624	0.0145053	0.00607169	4.00737e-54	2.73664e-84	3.06855e-37	1.69162e-11	1.08471e-114	4.09929e-21	0.00265232	1.07751e-49	7.73971e-16	8.55167e-190	3.13219e-51	1.76003e-54	1.17903e-102	1.22127e-59	5.53061e-18	5.7718e-31	6.60001e-09	2.77359e-52	3.46913e-07
RAVER2	1.14006e-49	0.0230521	9.45164e-51	0.0148487	1.46981e-07	1.4423e-62	5.76798e-19	0.00105373	1.63901e-15	0.000744848	4.8532e-138	1.49078e-24	0.00777943	1.12825e-05	1.59817e-138	4.35821e-25	0.0604507	1.21604e-83	6.0175e-39	0.0276504	0.00376652	8.89163e-111	0.0222993	4.73515e-11	0.00593212	7.13231e-13	3.28579e-18	0.00970177	3.27907e-09	0.00580397	0.000787059	2.33718e-83	5.61693e-92	1.46268e-11	9.39483e-117	0.000267633	7.80802e-29	6.27628e-47	0.0186636	0.0046109	2.15277e-16	6.27054e-67	3.61221e-71	4.1871e-45	5.96731e-17	0.0120031	4.42431e-09	7.98099e-63	2.54243e-55
JAK1	0.00390516	0.00298758	0.0219482	5.8661e-110	3.58773e-86	2.30407e-69	0.016091	4.59572e-137	9.42059e-20	2.56486e-100	1.0002e-135	9.53624e-34	0.00415128	7.82751e-07	0.00386914	2.17606e-22	0.0630994	9.71353e-140	6.98782e-44	0.0309992	6.20331e-74	1.42708e-113	4.02328e-95	0.016836	4.54699e-37	5.29429e-26	8.35538e-24	2.1938e-07	3.01559e-24	0.00620489	4.39049e-45	1.22617e-81	2.6164e-55	1.11306e-10	2.65002e-117	1.20383e-91	1.0622e-40	1.08552e-50	3.32127e-130	5.95072e-38	2.3507e-78	1.04976e-59	2.33601e-83	3.19764e-57	2.08679e-14	2.73468e-42	2.5388e-10	2.27356e-70	0.00469527
GADD45A	9.86016e-83	0.00464368	6.20346e-194	1.74091e-148	3.51131e-87	1.49556e-44	1.29011e-40	1.5404e-82	4.24426e-07	0.0024014	3.15698e-14	3.01762e-137	0	4.16804e-15	0.00231096	1.81531e-17	0.0639251	1.91902e-43	7.99412e-31	1.4371e-105	0	1.34961e-137	1.07897e-32	0.00197226	1.93472e-62	6.21065e-05	0.000653493	3.66891e-141	0.0209027	0.0073395	1.4744e-28	3.71703e-79	1.22445e-245	0.00365436	5.39563e-125	1.35981e-78	0.00174923	6.56865e-71	6.14481e-62	0.00715387	1.40061e-77	2.51581e-42	1.84182e-84	1.87554e-44	3.09801e-24	0.00325891	2.43936e-11	1.10099e-59	0.00501081
GNG12	1.1528e-232	0.0381844	4.22907e-86	4.29834e-85	1.13238e-34	1.23484e-39	5.44614e-138	0.0149342	5.80883e-07	4.68779e-85	2.54957e-09	1.37216e-23	7.20703e-90	1.73332e-15	0.0133637	1.05534e-15	0.0629572	2.57509e-96	4.00201e-18	1.98139e-118	0	1.27528e-138	4.27468e-62	0.0115337	1.02319e-161	1.60928e-65	0.000836915	4.85628e-272	0.0324326	0.00721284	1.61809e-144	4.58044e-82	2.2887e-100	0.00338026	4.34227e-126	4.07767e-63	1.18106e-31	3.01655e-67	6.38829e-105	0.00228761	1.86929e-31	1.86691e-41	8.59457e-82	1.69614e-48	3.48123e-24	6.95136e-80	6.33758e-11	9.75771e-65	4.37204e-133
TNNI3K	5.80313e-33	8.38478e-37	0.00279104	4.27129e-12	1.05877e-50	2.89961e-22	0.0146554	2.82162e-100	0.00327751	0.00582659	1.32398e-31	0.00159156	0.00205816	6.62425e-33	6.73579e-35	2.75544e-18	0.0585486	2.14876e-24	6.95665e-93	0.00791251	0.0195364	4.94152e-135	0.0151582	2.76949e-14	0.00455906	5.30121e-26	5.55025e-11	2.35442e-23	0.000637436	0.00536414	0.00349592	1.66748e-104	4.46093e-42	0.00439073	2.046e-139	4.94821e-19	0.00706692	3.30773e-80	1.93502e-17	3.04517e-157	1.45038e-07	8.21343e-39	5.74179e-54	1.61077e-27	1.66695e-35	0.000960706	2.18675e-23	5.72514e-64	0.00138233
USP33	0.00177487	0.00913623	1.40757e-68	0.00287919	0.000217715	4.73106e-24	0.000438429	0.00150191	0.00314917	0.0125315	8.40258e-46	0.00106592	1.6637e-10	0.000407823	0.00718864	1.19827e-23	0.0607795	3.99846e-40	1.65642e-100	0.0148515	0.00213061	7.34055e-85	0.00538023	0.00929362	6.07414e-42	0.00156707	2.8821e-11	0.00817385	1.46124e-55	0.0070585	0.001753	1.16135e-121	3.62169e-25	0.00709521	2.05127e-147	3.24148e-12	0.000194971	2.2254e-99	7.65476e-33	3.61173e-08	2.25912e-45	1.49839e-34	1.18333e-58	1.05516e-28	1.43798e-45	5.4727e-10	4.90285e-28	3.89824e-36	1.81002e-27
PRKACB	0.0178176	0.00218534	3.41752e-05	0.00160672	4.70885e-37	2.34867e-51	1.02765e-21	0.00540281	0.00198062	0.00464034	4.81746e-106	1.25982e-17	0.00266018	1.50142e-46	0.00686439	6.89921e-26	0.055661	0.00892808	1.2126e-103	0.000155217	0.011338	4.34589e-117	3.67455e-50	8.98279e-74	0.00284361	3.08788e-21	6.02523e-15	0.00218698	2.03473e-59	0.00553567	1.42213e-18	4.59185e-102	1.72141e-79	0.00168452	5.82083e-132	4.83347e-29	0.00282627	7.29486e-27	1.75575e-126	1.05081e-97	2.42224e-54	2.23883e-50	2.25641e-40	0.00801203	0.000765487	0.00522471	6.79881e-43	1.56265e-52	6.69197e-76
PKN2	7.20846e-86	0.0253858	0.000978154	0.00165427	0.000444523	2.72992e-51	0.0146634	1.23544e-97	2.6242e-05	0.00176366	0.00027065	0.000138431	0.00235401	2.61876e-62	3.97789e-43	6.5383e-05	0.0474665	9.10759e-127	1.08673e-110	0.0038228	0.00417524	1.0101e-123	9.57842e-08	0.00234531	5.40839e-135	5.90597e-25	5.29271e-11	4.97968e-17	0.0106238	0.000791225	0.00153145	5.34497e-84	6.92689e-79	0.000243407	7.8093e-72	0.00257112	0.00163207	3.37716e-49	0.00157034	0.00295403	3.52135e-43	5.73795e-50	1.36004e-35	0.000365718	0.00237566	6.36392e-133	3.56794e-60	0.00398964	0.0066392
CDC7	0.00430386	3.86568e-75	7.69103e-22	6.69358e-11	0.000190431	1.70927e-55	0.00517577	3.38552e-176	1.45244e-09	0.0132806	1.70851e-15	6.65482e-100	0.00011869	1.85811e-77	6.93683e-100	1.81199e-12	0.0440401	2.58443e-32	6.68025e-131	8.18213e-18	2.59645e-37	2.42308e-134	0.0148248	3.73318e-116	1.18916e-97	1.13143e-15	2.1093e-19	4.52754e-25	1.78057e-128	1.06077e-10	0.011664	4.84638e-91	0.0191332	2.54703e-19	2.18057e-99	0.054431	2.83433e-58	1.07317e-66	0.00561866	3.06552e-38	2.37335e-28	1.642e-33	1.91363e-25	0.000924556	3.55817e-17	0.0083191	2.64304e-70	8.19852e-09	0.00346051
BRDT	1.17811e-198	0.000583198	2.5317e-76	0.00107139	2.03769e-35	1.38018e-62	0.00477045	5.19991e-57	0.000436681	3.96746e-20	0.00158566	0.00144525	6.03865e-67	4.39776e-69	4.35503e-175	3.18404e-08	0.0442632	2.26833e-216	1.24276e-114	4.70275e-111	1.79445e-80	4.17029e-127	2.32118e-66	1.72923e-76	0.00179422	1.40359e-09	5.32883e-16	1.51196e-60	0.00152228	0.000268261	6.2874e-34	2.46169e-82	7.73752e-17	4.34905e-15	9.06957e-98	2.04197e-22	0.00735957	7.50009e-58	3.01966e-11	0.00698347	0.00499735	1.56231e-49	3.47828e-19	0.000975312	4.5531e-12	0.000795533	7.24955e-69	0.00323737	0.000506896
CDC14A	0.00117206	6.70972e-20	1.80079e-92	0.00607152	3.49306e-13	1.8337e-61	0.0055206	9.78733e-100	9.58666e-19	4.87319e-38	6.87875e-86	4.3107e-07	0.00612447	4.61519e-54	1.70326e-166	4.0916e-11	0.0358832	0.00805853	4.95703e-111	1.44694e-47	0.00306688	1.53054e-104	0.00213872	4.14936e-98	7.18717e-77	0.00694401	7.81651e-30	0.00452247	3.47414e-121	0.00335157	0.00801302	4.45123e-73	2.85568e-74	6.83582e-37	5.10694e-68	0.00066227	4.52453e-50	1.16838e-112	0.00799044	4.16067e-47	5.82756e-06	4.35189e-21	3.76789e-22	0.00733191	2.28079e-25	4.574e-35	1.17809e-57	1.11295e-43	0.00487419
VAV3	0.00355902	0.00458607	3.99503e-13	0.021931	3.17554e-14	1.93044e-60	0.00350167	0.00217271	1.36398e-34	7.527e-66	6.36789e-64	0.0244915	1.12557e-26	2.27245e-56	2.76882e-122	6.76838e-49	0.0328141	2.44832e-150	3.28311e-119	5.09522e-66	0.0130315	7.98557e-54	5.10331e-27	0.0177134	4.59282e-148	1.6039e-24	5.48738e-54	0.00717159	7.74685e-108	9.3447e-08	0.000833846	2.9838e-84	2.23736e-63	0.00401984	2.93588e-51	1.08613e-13	4.22866e-61	1.13752e-103	0.00277652	0.0231785	4.52265e-26	0.00169573	1.9857e-91	0.00733103	8.02373e-23	0.0105579	4.35967e-48	4.18057e-164	0.00297489
CSF1	7.72667e-15	1.87111e-79	1.84602e-24	5.03196e-53	3.18378e-39	5.50225e-76	0.00204283	2.06976e-104	4.15886e-32	2.1879e-125	8.78361e-19	2.70986e-43	0.00362448	8.60771e-157	0.0179568	1.23411e-32	0.0410159	3.52855e-160	9.2784e-110	1.71638e-86	4.14452e-101	1.3976e-84	2.77556e-88	0.00156773	6.21358e-07	5.9298e-05	8.91065e-58	0.00667743	1.13725e-05	2.51099e-70	1.42743e-45	1.06567e-209	1.67479e-84	5.16447e-106	2.26934e-15	5.64155e-18	2.19929e-78	2.43876e-169	2.17936e-90	1.27018e-70	3.8297e-45	0.000742591	5.65458e-73	0.00769296	2.12222e-52	0.00646563	9.94921e-73	8.08575e-177	0.00541648
RAP1A	0.00431389	4.90833e-153	1.81859531692627e-316	8.81008e-25	0.00101105	1.96573e-64	2.41908e-195	0.00185512	1.70658e-37	3.42318e-137	2.47699e-35	0.0033299	0.00280712	7.60839e-158	0.0079202	3.75493e-62	0.0406739	6.62421e-147	6.10812e-99	8.95363e-89	1.22769e-261	1.84012e-105	1.79099e-116	1.77413e-81	0.0087805	0.006038	5.06748e-62	0.00538	4.07283e-146	1.0035e-95	0.00566789	1.01629e-218	5.78754e-297	1.71705e-106	8.83657e-23	1.29577e-17	2.48718e-98	1.29961e-148	2.69616e-56	0.00203875	2.32306e-79	2.08843e-05	1.73612e-89	0.00511901	3.09113e-51	4.30074e-28	3.85569e-66	1.729e-164	0.002151
WNT2B	3.32683e-102	0.00297977	1.73309e-32	0.000614388	2.22629e-23	1.64068e-77	1.18719e-61	9.35885e-156	1.76866e-54	1.04785e-180	3.21039e-33	1.08195e-51	0.0077216	4.58264e-151	0.00539317	3.78739e-67	0.041717	2.65865e-115	8.50046e-106	1.53754e-41	0.000452521	1.09244e-97	1.56185e-35	0.0225817	8.90408e-133	5.76026e-33	9.71408e-77	0.00693071	0.00295654	2.61954e-93	5.89642e-61	9.03309e-217	3.72074e-73	6.39805e-104	3.31355e-22	5.47992e-29	1.30502e-74	3.27511e-148	5.48386e-21	0.00685164	2.46429e-14	0.00198701	4.24367e-73	0.00501902	3.35673e-49	0.00510813	1.84746e-62	1.18458e-165	0.00497069
RHOC	5.26871e-175	0.0321964	6.28223e-29	1.07193e-156	5.19434e-68	2.38031e-74	2.10879e-307	0.00375578	3.48157e-44	1.21473e-171	4.3342e-33	0.00739767	0.00312638	5.29759e-153	0.0171482	1.64493e-57	0.046601	8.08052e-119	6.56193e-106	3.51304e-99	5.34643e-92	5.58024e-104	1.19712e-136	0.00707807	7.91829e-78	3.29153e-50	2.31302e-66	2.65221e-141	0.0201601	1.75232e-94	1.6851e-151	3.02891e-215	1.14613e-05	2.10185e-104	1.51478e-21	5.5064e-142	1.43794e-42	2.18074e-148	9.84845e-153	0.000335788	9.60376e-63	1.59054e-06	1.7091e-53	0.00556361	8.82631e-52	6.64322e-118	4.74612e-66	2.15363e-161	1.16298e-150
HIPK1	0.00500403	0.000164741	0.012859	0.00516772	4.63731e-16	3.26948e-86	0.00906429	7.75386e-68	2.39772e-47	0.000711766	5.46554e-39	0.00724765	0.00538744	6.6326e-23	0.00394056	2.7375e-84	0.0397869	3.05185e-130	5.99221e-131	0.0280228	1.44083e-73	1.33908e-75	0.00354099	2.95661e-84	1.76232e-56	0.00529208	4.19541e-78	0.0096281	1.79172e-147	3.15726e-28	0.0128642	5.34125e-212	6.76666e-22	5.97188e-47	1.0127e-35	2.34723e-15	2.38543e-91	0.00262363	6.83451e-68	2.01363e-33	2.89396e-11	0.00225005	6.84678e-81	0.00487178	1.00667e-13	7.62242e-06	6.84534e-82	3.40674e-165	0.0059844
TRIM33	0.00447656	4.35778e-30	4.31789e-14	0.01548	5.62452e-47	1.78077e-79	0.00782907	0.00322983	1.23178e-39	0.0075336	5.01337e-17	0.00895815	3.08703e-44	7.93336e-06	1.97348e-139	6.31118e-105	0.0344322	1.6012e-52	8.4814e-140	0.00719445	0.00430017	1.05102e-52	0.0111681	1.5834e-28	1.71887e-60	0.0191207	2.11139e-52	4.15526e-11	7.32132e-95	1.69029e-19	0.00608594	5.17662e-48	3.88205e-75	4.86478e-28	0.00504696	2.07703e-14	2.62964e-51	1.21366e-05	0.0110563	0.000192925	3.29261e-22	0.00242705	4.84223e-83	0.00602387	1.5833e-12	8.09632e-33	6.27368e-87	6.80088e-162	1.33295e-42
NRAS	1.81867e-77	1.82019e-71	3.31675e-11	9.47633e-07	0.00579692	6.59001e-81	4.99547e-159	0.00155937	6.62091e-35	1.53363e-37	1.26739e-21	2.31289e-29	0.00513746	4.62672e-06	0.00766758	1.33452e-94	0.0386188	0.000640677	3.19359e-129	0.000854368	3.87217e-33	1.81687e-51	3.87232e-46	0.00402526	0.00516417	0.000464739	3.01933e-47	9.50359e-91	0.00265659	3.99346e-18	3.30134e-53	5.76172e-50	0.000313315	5.15209e-29	0.00488512	3.24674e-07	9.25178e-07	0.00030407	5.01033e-49	4.06086e-10	0.00766707	0.00134708	4.23988e-65	0.00676645	7.34953e-13	7.72246e-12	4.14655e-86	1.49341e-186	0.00445326
NGF	3.40753e-154	0.00268524	4.26799e-60	1.91928e-14	1.28562e-31	1.03518e-68	4.71147e-50	2.87667e-190	4.0614e-21	0.00718836	1.62513e-81	1.91497e-173	0.000385971	3.36949e-46	0.0228702	2.13993e-77	0.0423259	3.66162e-176	1.311e-128	5.43792e-168	0.00237027	1.31872e-38	1.07779e-56	0.00145466	1.32652e-230	0.0028538	4.14458e-36	0.00817026	0.00162333	0.000582645	0.000432456	4.25761e-46	3.60142e-65	1.31383e-65	0.00661227	2.26898e-19	8.14704e-37	1.48403e-32	2.15641e-14	0.0028722	5.23566e-13	0.00220211	1.86657e-63	0.00713821	1.33196e-30	0.00587627	1.43736e-76	9.86847e-154	0.00702283
VANGL1	7.08013e-106	0.0387157	1.23953e-36	0.00485802	0.00201354	3.68344e-66	0.00246613	0.00515427	1.64673e-10	8.10132e-40	3.94115e-81	0.00746464	0.00376848	3.5389e-48	0.00490336	2.40837e-75	0.0417966	1.75065e-188	1.1204e-143	4.7013e-59	3.0322e-23	4.46196e-52	3.00385e-97	0.00746248	5.61342e-169	8.29591e-63	9.00638e-38	0.00967343	0.00767819	0.00144883	3.78299e-96	2.2377e-45	4.76827e-135	3.15222e-59	0.00636544	7.00975e-22	3.74794e-21	1.15444e-43	0.00118496	0.00812133	3.8647e-40	0.00229984	9.21339e-66	0.00594394	3.27952e-23	2.50947e-86	7.81317e-82	4.40936e-147	7.84881e-57
NOTCH2	2.46723e-121	0.0161301	0.0149111	7.4331e-73	0.00238109	1.77002e-28	0.00122351	0.00407839	2.71797e-15	6.09345e-150	3.79941e-153	0.00738498	0.0066523	4.87118e-101	0.020933	5.50462e-84	0.0204342	3.78296e-190	1.24842e-80	7.99671e-109	0.00381177	0.000133213	1.2587e-73	0.0109886	0.00646288	0.0064397	1.79311e-45	0.00799281	0.00269513	0.00340428	4.63316e-63	1.08731e-88	3.16385e-10	7.15866e-59	0.00470443	3.26775e-21	5.54496e-116	3.44486e-88	1.19985e-119	1.14757e-68	3.45981e-23	0.000192365	1.16858e-51	0.00328911	2.94166e-70	1.12155e-27	4.48194e-31	2.70843e-73	4.79725e-55
PIAS3	9.21185e-115	0.00906962	0.00146282	3.43482e-11	2.52898e-12	3.36647e-106	0.00419195	4.63584e-87	3.56953e-278	0.00367361	3.2407e-64	0.0196638	6.19453e-05	0.00470035	0.0114384	2.82385e-247	4.57372e-242	4.75294e-116	1.69175e-262	0.00441509	0.0067843	2.83366e-13	2.95722e-55	8.20926e-66	0.00157068	9.27792e-13	0	1.35011e-70	0.015524	0.127604	0.00411497	7.82865e-25	6.13773e-113	3.77613e-07	3.63767e-39	1.89743e-29	5.43318e-48	8.86353e-59	5.15222e-52	0.00440019	4.1849e-34	1.12433e-08	0	3.18443e-260	6.61883e-47	4.3016e-29	8.45729e-14	7.42314e-221	0.00756991
PRKAB2	4.56221e-102	0.00345714	6.36598e-146	0.00380727	5.06805e-49	2.02149e-104	0.00520728	0.00369576	1.16063925258442e-318	9.98699e-51	6.89392e-92	2.36216e-39	2.63234e-157	0.00711117	0.00256069	2.72089e-209	2.27148e-187	7.39597e-65	1.07545e-253	0.00756035	5.02676e-52	1.94381e-09	0.00625255	5.6758e-52	2.16873e-05	7.93045e-41	1.22795075617383e-319	1.55454e-259	0.0156592	0.13558	0.0120619	5.50022e-32	2.96751e-153	6.67058e-11	3.37276e-46	4.58879e-39	0.0153048	3.24318e-65	5.09247e-15	0.0160162	1.30906e-46	4.51565e-08	0	8.20019e-211	9.24888e-45	0.0138542	5.4983e-19	3.03735e-230	0.000393854
BCL9	7.49625e-64	0.00295696	0.0077674	0.0208758	5.88764e-10	1.01841e-101	0.0126837	0.00228289	0	2.67363e-12	3.39493e-92	0.00300175	0.00278905	0.00625209	3.25183e-121	5.30976302110754e-318	0	0.0040539	0	0.00128344	2.51128e-30	2.83442e-06	0.0113399	0.00498869	0.00187985	5.88251e-05	0	0.0103356	0.00437848	0.132042	5.40296e-08	1.42991e-31	2.03118e-39	4.45137e-15	2.98677e-44	1.12106e-10	0.0110516	7.20284e-69	0.00445829	8.73054e-206	0.00104623	4.60094e-14	0	4.34566e-261	5.27195e-40	5.41459e-13	7.75568e-19	4.70089e-279	8.09234e-78
APH1A	3.44205e-82	0.00427023	1.3472e-133	0.016666	1.81466e-17	2.25817e-87	7.26337e-56	0.00509244	2.75711e-272	2.61887e-72	1.77991e-97	0.0170166	0.000134337	0.00649448	2.999e-57	1.28016e-257	1.16976e-236	0.00101904	8.89318162514244e-323	2.05528e-50	2.09788e-75	6.04594e-05	0.00413392	0.00034362	0.0136316	1.97676e-22	4.46791e-308	6.68221e-13	0.00195619	0.141151	5.33242e-35	3.30682e-42	9.16399e-177	7.30056e-38	5.29855e-60	2.96161e-15	4.33102e-16	3.20461e-88	0.0051628	1.07965e-23	6.23811e-48	5.23169e-07	7.46755e-289	4.8878e-278	1.43003e-51	3.18698e-54	6.20801e-26	2.74352e-253	0.00070218
MCL1	0.00641394	1.14696e-57	1.41127e-26	2.25256e-28	1.06426e-31	1.82908e-92	0.00243719	9.16311e-65	4.42854e-262	3.8581e-85	3.24091e-97	0.000377823	0.00286229	0.00609787	7.41344e-84	7.80444e-230	1.37957e-288	2.11377e-128	1.02467e-233	1.24006e-153	1.70477e-58	6.3803e-07	1.49921e-32	3.87535e-101	0.0235596	4.86703e-08	7.74968e-274	9.11446e-63	0.0181328	0.143126	0.00796605	4.76232e-44	4.8063e-48	1.11062e-40	1.46092e-62	1.58481e-32	1.76549e-19	3.08018e-95	0.00516796	0.0049095	5.56317e-24	1.36623e-10	0	1.10679e-215	8.24811e-54	1.21158e-54	8.86143e-30	1.25813e-264	0.0126154
ARNT	0.00170316	1.51875e-17	7.38224e-32	0.00480537	8.8155e-19	7.86877e-101	0.00681728	1.31345e-53	1.3375e-263	5.25541e-58	3.01458e-96	0.000639581	0.00337925	0.00497473	4.94143e-06	4.61152e-216	2.10685e-209	3.95502e-72	9.55392017755983e-310	2.75233e-13	0.00328321	1.53946e-07	0.010081	4.64037e-77	0.0145536	1.09225e-12	1.20737471491432e-310	0.000437506	3.608e-37	0.141502	0.00576179	5.77019e-41	2.79774e-30	1.01966e-37	5.74159e-60	5.18872e-17	0.00149364	2.84514e-87	0.00361603	4.33751e-111	8.33305e-05	3.41356e-12	0	1.02327e-207	2.98526e-52	0.00959596	3.26437e-25	1.50532e-256	0.00387944
SETDB1	0.0136527	5.69362e-159	0.0122826	0.0133272	4.85603e-52	9.82337e-118	0.00331357	6.9705e-85	1.24941e-295	6.51762e-41	6.33781e-103	0.00378531	0.0150573	0.00456612	4.63033e-131	2.76859e-277	4.44659081257122e-323	0.003912	0	0.000346795	1.35108e-54	3.15682e-07	0.0223095	1.20583e-25	0.010605	0.000120919	4.82059850647304e-320	8.21078e-05	5.9703e-213	0.140648	0.0059484	3.82976e-43	1.75043e-45	1.55271e-38	6.19775e-60	0.000264592	0.000978787	1.17012e-90	0.013847	4.24606e-137	9.77025e-20	8.98669e-16	0	2.58362e-242	5.63724e-53	0.0111563	4.68161e-27	1.49172e-271	0.00479055
PIP5K1A	1.29878e-43	1.07978e-09	6.16349e-48	0.00601818	7.94592e-25	3.03081e-89	0.00365447	5.95883e-79	1.33126e-252	5.72839e-60	1.23294e-94	0.00242679	0.00420295	0.00613678	0.000840715	1.40208e-244	8.61432e-270	1.36714e-106	2.13034011210006e-315	0.00737639	5.94275e-35	1.22236e-07	0.00887231	0.00307396	2.40916e-19	0.0108487	2.75443e-301	0.0090296	0.0112985	0.142603	0.000577684	4.19941e-32	1.35838e-105	1.1152e-30	3.07701e-53	0.000596011	4.49504e-42	8.05736e-76	0.00423746	5.01377e-36	7.76352e-20	0.000157305	0	1.23856e-235	1.34456e-48	0.00434488	1.20883e-23	1.636e-251	0.00733981
PI4KB	4.09378e-38	2.11327e-50	0.00516373	0.00557052	1.78749e-80	2.44655e-92	0.008153	0.00730948	2.75183e-297	4.80258e-90	4.22967e-93	0.0115991	0.0122575	0.00570179	0.00445707	2.70405e-268	7.32131e-279	1.01262e-68	9.57641e-296	0.00158395	3.16016e-63	1.19058e-07	0.00631053	1.90579e-34	0.0158453	1.33685e-21	0	4.14075e-11	0.00126967	0.142736	7.05269e-05	8.03233e-33	3.2094e-135	5.70126e-31	1.32998e-53	7.0971e-44	3.55093e-11	5.62771e-78	1.38307e-34	8.89553e-102	5.33755e-60	1.29039e-05	1.40808709064755e-320	4.31051e-259	3.71285e-49	0.00365107	4.7877e-24	1.72925e-256	2.99902e-81
NPR1	7.69229e-94	0.000900936	2.18907e-06	0.000774084	2.17302e-40	6.52782e-21	9.52875e-07	1.84749e-88	4.54540394173947e-322	1.63416e-139	3.6639e-59	9.42277e-69	0.00441587	1.84985e-17	1.03218e-89	0	6.18740517724644e-316	0.0071068	0	9.92938e-28	0.0131385	8.79048e-24	2.84422e-80	0.0151371	1.14674e-140	0.000949996	0	0.0021536	0.000459704	0.121182	1.19787e-23	5.05789e-45	1.136e-86	3.14386e-11	0.00808933	3.29292e-26	1.23251e-88	5.41316e-96	0.00487809	1.87484e-167	4.6027e-42	0.000307981	0	1.5934e-267	4.90112e-45	2.11132e-05	2.07887e-40	1.03263e-139	0.000597717
TPM3	1.48001e-33	8.17484e-60	0.00496776	0.00350153	0.00626427	4.45008e-39	0.000484055	1.59852e-38	3.35713e-279	0.00223686	1.26614e-56	0.00125969	0.000800454	1.56199e-17	1.27359e-100	1.73791e-264	5.25057e-202	0.0017179	2.68421e-277	0.0120879	2.37374e-05	1.65017e-20	8.46919e-56	7.50678e-37	0.00552461	0.00221466	0	2.75719e-23	3.39088e-91	0.118349	8.2671e-33	1.63368e-53	6.68302e-79	4.76532e-05	0.00793891	0.00971603	8.05732e-07	1.17764e-96	0.00761927	3.03053e-90	3.48471e-42	5.79923e-10	0	2.13011e-248	5.81115e-44	1.03445e-07	7.11382e-41	3.99085e-145	1.15059e-23
PYGO2	2.60809e-16	2.16826e-45	0.000764291	0.0160611	2.98015e-46	5.69783e-10	0.00657618	2.57655e-47	2.3364e-269	0.00623386	1.58858e-58	0.0147402	0.00134602	9.0224e-22	7.67248e-95	1.67628e-212	1.94445e-242	2.96113e-24	3.00953e-251	0.00314544	1.09813e-31	1.37862e-24	0.0144591	1.39896e-91	0.0188024	1.07761e-24	1.9354e-165	0.000508689	0.00193002	0.113889	0.0118749	3.3291e-56	1.7581e-85	2.05673e-34	0.00875502	1.50093e-05	3.2735e-21	2.17411e-68	0.000206022	1.69165e-72	5.45422e-25	9.72342e-16	3.80082e-196	1.86166e-160	4.96129e-49	1.17407e-11	1.44529e-42	8.05149e-191	0.0068364
SHC1	1.28581e-295	0.0246152	0.00478981	5.22729e-56	1.26463e-45	3.84382e-07	0.000408571	0.00163473	1.31949e-291	1.70487e-201	8.25373e-59	1.69279e-73	0.0085881	3.1124e-20	0.0124782	5.73249e-271	3.21609e-248	0.0067069	3.0761e-192	0.00309547	1.13441e-07	2.20681e-25	2.8142e-65	7.11295e-18	8.14588e-89	1.37139e-37	1.03681e-178	0.00665096	0.0152442	0.113235	4.18945e-94	2.90194e-55	5.66478e-40	7.97649e-36	0.00878969	7.02615e-65	1.00901e-30	2.94626e-68	1.03611e-114	0.000149195	3.7277e-57	5.38272e-08	5.91533e-245	4.99006302299659e-322	9.74529e-47	0.00156805	3.33031e-45	6.931e-170	1.30179e-54
KRTCAP2	1.74095e-108	0.00733754	7.07138e-123	0.0142242	2.05772e-56	2.29585e-09	1.86025e-58	0.000302805	1.70922e-272	0.00231782	7.67885e-51	0.011663	1.02521e-37	1.32987e-15	5.32644e-38	1.08294e-209	4.11203e-288	2.5601e-17	1.47115e-294	0.00363381	0.000263978	8.64702e-23	0.00456414	4.8387e-12	0.0251266	6.16829e-17	1.09842e-154	3.36574e-109	0.00141034	0.114229	3.15363e-09	4.40551e-51	9.25137e-122	2.46607e-42	0.0089179	7.56116e-13	0.00523398	3.42985e-60	0.000707171	4.00303e-111	0.00161373	1.01489e-19	8.79835e-232	8.74462e-199	8.07641e-44	1.05692e-34	2.16559e-37	1.56049e-195	0.000509586
MUC1	1.90417e-198	0.00873821	1.32294e-29	0.010363	4.94159e-12	1.57084e-16	1.78962e-119	7.16596e-238	4.0646e-284	1.0814e-09	5.74012e-54	0.0236357	0.0025617	5.64641e-17	1.70402e-142	2.743e-216	1.75214e-177	4.21836e-260	9.36418e-240	3.26104e-163	5.52667e-56	1.33122e-23	3.47536e-114	3.99451e-09	6.68465e-25	5.99204e-10	1.62139e-167	0.00891129	0.00562387	0.113989	0.00113655	9.52134e-53	1.44771e-77	4.21676e-43	0.00882596	5.23227e-05	0.00388378	1.38374e-64	0.00126686	1.82676e-137	2.20727e-13	0.00117541	2.90409e-233	5.49784e-197	8.1695e-46	4.86076e-58	2.41961e-36	8.28935e-199	0.00853845
THBS3	1.98495e-236	0.0107061	0.0042253	0.0022687	1.73575e-54	3.10166e-10	0.00289496	4.03219e-108	2.70684e-271	0.000550496	1.02729e-52	0.00463672	0.00882256	1.77655e-16	0.015243	8.71837e-256	5.59679e-227	1.16004e-28	1.02542e-205	2.23017e-57	0.00352136	5.35858e-24	0.0173081	0.00688078	2.18803e-124	2.78061e-17	2.37572e-164	0.00783644	0.00841698	0.113268	5.99479e-09	1.12074e-52	3.22326e-23	2.73167e-47	0.00875924	6.8313e-45	2.42566e-16	8.14544e-66	7.7931e-45	8.44064e-140	5.57025e-14	4.68327e-09	1.96798e-218	4.17861e-178	4.75866e-44	2.48119e-42	7.96286e-39	6.16596e-192	0.00567733
CLK2	0.0111558	9.24337e-297	4.70657e-45	0.0222928	8.38745e-37	1.69647e-12	2.19385e-46	7.4302e-44	1.35085e-250	0.00598132	2.21909e-53	0.00781053	0.00863664	7.0055e-34	9.50058e-68	1.87044e-250	6.62737e-267	0.000655982	1.76028e-277	0.000908245	1.54665e-86	1.74046e-21	0.0225582	9.42603e-77	0.0143294	2.32491e-30	1.80747e-163	0.00823418	1.25928e-163	0.112151	0.0145177	1.86585e-52	1.33324e-81	8.06516e-60	0.00894205	0.000374763	0.00478023	2.50632e-64	1.01397e-06	3.24181e-30	5.98418e-38	8.69479e-26	3.18794e-189	7.00829e-156	7.11197e-46	5.92156e-41	1.24321e-37	9.79144e-209	0.00820699
PKLR	2.65025e-53	1.49127e-14	0.0032521	0.00117651	8.99672e-26	6.82273e-14	1.02796e-58	0.00266897	2.33914e-302	1.96101e-91	1.55428e-51	8.96009e-49	0.0161531	1.18233e-31	4.73166e-100	2.34033e-250	5.48117e-190	1.97824e-34	5.32988e-255	1.70634e-45	1.36288e-29	1.78822e-21	4.56417e-64	2.47759e-05	1.70618e-63	0.001674	8.20517e-175	0.00712895	0.000776507	0.112114	0.00124602	7.13989e-49	1.57944e-53	4.86161e-59	0.00929249	5.05859e-13	0.00609177	7.71603e-54	0.00527863	8.34734e-79	4.21462e-30	2.26255e-07	4.71866e-216	9.32132e-218	4.13627e-43	0.00158043	3.49954e-38	1.43496e-189	0.000330914
ASH1L	0.00834295	1.29496e-34	0.00294674	0.0237391	1.62086e-68	2.29386e-11	0.00500404	2.02114e-104	9.13956e-271	0.0108261	3.03206e-59	0.0129749	0.0120342	1.87456e-33	3.82602e-44	2.25657e-256	7.99845e-296	0.004452	1.80636e-257	0.00380452	0.01574	1.30303e-19	0.0117319	3.25035e-39	0.00880111	3.6973e-42	1.15442e-179	0.00874982	2.13753e-05	0.109291	0.00450935	7.52672e-53	4.46043e-21	3.46234e-62	0.00911536	3.07657e-28	0.00342927	2.44045e-63	6.3743e-45	1.2623e-20	0.00242673	1.11221e-20	2.46419e-231	1.4461e-187	3.22669e-44	1.89887e-48	2.08914e-41	2.4205e-219	0.00941906
PRCC	0.000417659	1.24777e-82	0.00168728	0.0173182	1.24872e-14	1.55302e-90	3.06604e-25	1.21099e-56	3.58205e-275	0.000497685	3.12118e-05	0.0064813	3.7036e-126	4.07818e-30	4.37046e-77	1.0798e-294	0	0.0105598	8.90448e-275	0.00408907	8.64447e-132	0.00340035	0.0125209	9.16887e-05	0.018038	2.71847e-14	2.2954e-164	7.26693e-22	9.89082e-06	0.108973	0.00184903	8.29062e-41	0.00182821	1.61206e-11	0.00791318	0.000985597	0.00275258	2.10296e-36	0.000417736	1.453e-72	7.88598e-48	1.09803e-21	3.93158e-197	4.5073e-201	7.46551e-16	0.000191244	2.20292e-39	2.59293e-263	0.00521432
SH2D2A	1.71889e-57	0.00256564	0.00232738	0.00576822	1.12372e-26	1.28001e-83	2.97222e-154	6.81592e-38	7.8098e-275	1.6251e-53	2.31814e-05	1.61319e-118	3.5477e-74	3.76203e-32	1.28604e-176	8.59242e-190	4.38072e-188	3.38814e-95	2.75745e-225	0.00185585	4.82679e-205	0.00227048	0.00627665	7.41711e-161	0.0182593	8.50848e-06	5.02843e-159	0.00610167	0.000111019	0.107845	0.00760278	1.84419e-38	5.34131e-73	6.66484e-09	0.00824483	1.30358e-11	4.59098e-26	3.31279e-33	0.013092	1.4067e-41	1.11487e-15	4.54037e-24	1.39788e-214	6.43421e-179	9.71796e-13	0.00531961	2.10956e-39	1.97695e-248	0.00562501
NTRK1	1.06594e-140	0.0017632	0.00786765	0.00317384	1.48359e-17	1.01653e-87	3.65756e-114	7.9664e-41	1.7045264781523e-321	1.65104e-27	5.94153e-05	1.79752e-192	0.00434021	7.59516e-33	2.38809e-53	8.63924e-243	3.37644e-226	0.0359118	2.92028e-251	0.00887089	0.00815014	0.0021719	0.0179442	2.9775e-256	1.07895e-26	2.23826e-17	6.18777e-171	0.00769444	0.000129826	0.107494	0.00452202	3.964e-39	1.49496e-72	2.89335e-08	0.00831004	8.32666e-19	9.61362e-72	4.4644e-33	0.000148288	1.89925257114771e-318	1.61704e-65	1.4745e-17	1.39811e-230	1.00175e-213	3.24097e-12	0.00340536	1.01148e-39	9.31943e-279	0.00232178
INSRR	4.88037e-66	0.00115616	0.0036467	0.00262998	5.73412e-08	4.84258e-94	0.00870383	0.00317387	1.77642e-287	0.00185263	4.95023e-09	0.000376433	0.00956082	7.18982e-33	3.61647e-15	1.28763e-228	3.64424e-211	5.88133e-30	9.34385e-214	0.00154164	6.15733e-12	0.0011036	2.72291e-11	0.00288395	3.79671e-49	0.00343132	2.17266e-179	0.00627906	7.46202e-41	0.108342	4.49229e-35	7.82175e-39	1.75203e-23	1.2741e-11	0.00810984	5.41967e-16	0.000557614	4.77173e-39	3.75499e-06	4.43458e-27	5.93372e-35	1.33326e-14	5.79074e-215	2.62114e-235	2.60343e-16	0.00180916	1.24329e-43	4.17492e-266	2.02095e-06
DARC	9.14772e-119	0.00340237	7.05722e-120	0.000230436	2.73397e-14	1.64398e-59	0.00721984	0.00556119	1.1027e-99	0.00213374	3.65064e-08	8.99377e-25	2.01755e-116	1.43303e-26	0.010182	2.42054e-129	1.12228e-105	7.34768e-86	2.65313251816749e-321	6.27134e-48	0.00791863	0.0164864	0.00836214	0.000840654	3.89925e-59	0.00237666	2.23123e-32	4.83719e-31	0.00417417	0.0973831	5.0088e-16	1.30014e-48	1.20195e-81	9.53632e-18	0.00608863	5.64137e-10	1.756e-92	0.00145137	1.50589e-41	6.03308e-47	1.74356e-15	0.000232278	4.8443e-202	7.67313e-160	0.000142086	0.00434133	1.06262e-32	1.27546e-169	5.25958e-22
NCSTN	7.64955e-174	0.0126121	1.09222e-08	0.00276179	2.48989e-92	5.2526e-61	1.90522e-93	0.0118477	3.77125e-106	4.60989e-146	2.2419e-11	0.00469995	0.00329133	7.07907e-23	0.0126	2.99991e-114	1.75457e-137	7.62656e-53	0	5.98715e-65	5.1211e-21	0.0128048	1.27917e-51	0.00772373	0.0132485	2.94755e-24	1.90881e-41	0.00895055	0.00355151	0.105401	1.16073e-45	3.55356e-43	2.34829e-93	2.62159e-49	0.00431943	3.08606e-59	0.00463149	1.13098e-13	1.25941e-110	3.18571e-53	0.000577126	0.000283519	2.31147e-217	2.4418e-239	0.00403816	5.09538e-32	0.000221419	1.2772e-161	6.0809e-84
VANGL2	1.00289e-62	0.00664499	1.03744e-11	0.0285437	4.59965e-18	1.01022e-56	1.03148e-08	0.00784096	9.91153e-101	0.0110243	1.26974e-08	7.35623e-49	0.0140695	8.99371e-23	6.5612e-44	3.12792e-156	5.8615e-116	0.0182363	1.72170590645995e-315	0.0167278	4.5591e-52	0.0127788	0.0254778	0.00319632	1.11311e-131	1.45273e-22	4.18361e-34	0.00259078	0.00515057	0.104658	0.00373448	2.10088e-41	1.39099e-29	1.9623e-48	0.00432197	4.12364e-11	1.41882e-69	3.74085e-14	0.00138878	0.0147232	4.83495e-26	0.000222865	1.48205e-192	9.87078e-172	0.00329931	0.00423584	0.000476877	1.81289e-149	6.68037e-75
HSPA6	1.70499e-190	0.00257028	0.00524185	0.00480622	3.17235e-11	0.000284563	0.00407306	0.0191377	1.84062e-22	4.653e-17	4.65967e-58	1.03649e-26	2.54148e-22	2.38349e-44	3.49058e-76	1.02259e-133	2.47045e-91	5.49763e-08	1.96481e-289	4.56236e-127	0.00788117	0.0188702	6.51985e-25	1.05845e-107	1.26746e-79	9.22802e-06	0.00113812	1.25424e-41	6.17303e-33	0.0965372	0.00440966	5.34709e-48	1.51426e-23	2.88651e-67	0.0050204	2.97441e-16	1.03275e-36	3.3132e-22	0.00029166	4.22201e-95	1.86091e-53	0.00279985	1.86823e-203	1.26075e-136	0.00201285	0.000120978	7.82896e-26	5.35887e-111	5.84431e-133
UHMK1	2.37992e-17	2.37736e-39	2.2607e-91	3.62049e-08	6.21396e-45	3.97455e-55	0.0021	0.00500181	3.7421e-88	1.15254e-132	2.59147e-83	0.0075368	0.00326046	1.81544e-50	2.5409e-09	2.70233e-97	1.23293e-98	2.36872e-74	0	0.0134779	1.31508e-180	0.0213752	7.20023e-94	0.000832372	0.00505473	9.80204e-07	9.32251e-39	1.26176e-42	2.81447e-05	0.0960399	6.81707e-24	4.51866e-58	9.78258e-71	4.14856e-71	0.00291327	1.52087e-28	6.47217e-79	6.41194e-18	1.80495e-16	7.12583e-30	8.25225e-66	0.00110032	1.01281e-220	6.05287e-191	0.00417097	0.000955513	1.74029e-26	2.40505e-193	2.83153e-73
DDR2	4.17934e-223	0.00549118	0.00549045	1.54879e-17	5.89993e-28	2.34892e-54	0.00161108	0.0158434	1.95526e-92	1.04334e-139	1.24883e-90	1.75911e-195	0.00347858	6.05472e-53	0.0353039	5.63685e-127	3.26292e-117	0.0199082	2.95104e-294	0.0244858	0.00543645	0.0211428	0.00138988	4.91326e-170	2.44047e-30	0.00235822	5.15642e-45	0.00940024	0.010654	0.0980672	0.00732278	1.35714e-58	2.68429e-50	7.60273e-72	0.0029343	1.08995e-20	1.68437e-187	6.06043e-22	4.51051e-81	2.76308e-280	6.13447e-64	0.00105184	1.10484e-210	1.41972e-173	0.00284737	0.0132267	2.60463e-27	8.5714e-215	4.22062e-143
NUF2	0.00439141	2.50726e-90	0.00205725	1.81671e-16	0.104613	3.72266e-71	0.00469668	1.53386e-101	1.22609e-99	0.0131648	3.95736e-103	3.22624e-85	2.66209e-150	2.24031e-58	1.48587e-07	1.90675e-152	4.43947e-138	0.00205319	0	0.00256934	2.55487e-19	0.0197759	0.00507076	2.49991e-30	0.00252625	8.99106e-11	3.75045e-37	7.53442e-25	9.58933e-90	0.0979543	3.09107e-10	4.65793e-55	6.55932e-110	1.19012e-73	0.0042931	0.0178726	1.92174e-52	0.00154069	5.8091e-10	3.379e-69	0.00413235	1.04329e-10	9.03216e-203	2.48762e-193	0.00670123	1.93372e-05	0.00690927	8.77397e-210	9.56617e-05
RXRG	1.96987e-45	0.00164944	1.48983e-42	3.81862e-30	3.3969e-52	1.77624e-29	0.00376705	0.0408534	4.70492e-273	0.00177628	6.1107e-74	4.84234e-60	0.00878587	1.8906e-61	9.13852e-82	1.20673e-272	1.039e-211	1.66429e-125	0	1.54738e-38	1.47644e-27	0.0168517	0.0115495	9.28302e-159	1.54566e-52	4.02317e-14	9.35129e-146	3.73894e-96	0.000510153	0.0934309	0.00120326	1.86139e-48	6.86481e-60	6.49036e-55	0.00534436	5.9194e-32	1.26641e-47	5.58105e-09	1.62495e-40	4.33802e-107	3.2432e-60	1.72338e-05	5.75177e-204	5.57914e-127	7.65351e-06	0.00257933	1.41374e-19	5.17278e-177	1.85469e-164
UCK2	3.22823e-100	0.0053717	2.27896e-83	9.44862e-55	2.86821e-08	2.71707e-21	0.00119555	0.000844074	5.091e-241	1.99614e-58	7.26518e-77	1.66469e-13	5.21353e-225	2.00853e-61	1.18161e-61	2.79808e-287	1.09097e-263	0.00258456	2.83839e-302	1.87735e-81	4.9826e-65	0.016465	0.0125569	7.69436e-69	0.01105	9.20251e-05	1.0954e-123	0.00616851	9.05444e-31	0.0939215	3.84639e-49	5.48348e-48	3.45534e-171	3.19105e-55	0.00526156	0.0152951	0.00571637	2.35628e-09	0.0232639	1.33144e-57	4.98243e-28	1.15606e-15	9.14744e-206	2.54488e-105	3.16129e-05	0.0163843	3.06085e-19	1.33429e-165	9.81991e-11
POU2F1	0.0354006	1.42883e-245	0.000688211	0.0185307	1.14902e-11	1.74638e-68	0.00818809	8.96921e-157	6.80311e-290	0.0135107	1.29228e-77	1.424e-131	0.00292243	3.49121e-49	1.30239e-191	1.94987e-302	2.95785e-211	2.09233e-05	0	5.15491e-11	1.85692e-20	0.0178458	0.0168436	8.59792e-69	0.00461888	2.03122e-08	4.64825e-166	0.00646463	2.12709e-137	0.100631	0.00652567	5.6462e-51	1.30327e-05	8.36718e-62	0.00386771	0.00425814	2.99336e-25	1.3315e-19	0.0137527	3.18721e-136	0.00668755	2.41263e-43	2.23548e-211	3.8935e-133	5.56418e-14	7.7196e-11	2.94524e-26	4.1992e-206	0.00627438
SCYL3	0.00683233	1.96931e-244	1.69309e-66	0.0180939	6.39253e-53	2.71311e-29	0.0116134	2.35228e-95	4.16986e-247	3.99853e-69	1.23587e-150	0.0311831	9.04853e-119	3.76349e-39	4.79412e-222	1.54993e-216	1.92456e-245	4.16408e-15	5.89337e-307	0.00124971	4.60811e-55	0.0264168	2.50543e-20	1.99864e-229	0.014254	2.57081e-34	5.76809e-145	0.0106104	7.89986e-63	0.0960151	0.0137852	1.4453e-47	1.40248e-27	1.60103e-48	4.91372e-38	2.90629e-19	1.36563e-27	5.20742e-39	0.00349132	9.05219e-87	2.98241e-23	0.000768065	1.6313e-204	3.07236e-112	1.99602e-20	7.42218e-78	1.83482e-40	3.52166e-196	0.0023721
KIFAP3	1.12136e-69	3.52758e-18	3.40967e-32	0.00295115	1.13155e-46	3.29458e-33	0.00455828	0.00344633	3.78025e-300	0.00904773	7.96132e-146	0.00148517	4.18115e-46	2.35241e-38	0.0122102	7.80286e-246	6.49545e-233	0.00633514	0	0.0113631	0.00813253	0.0264795	0.00681834	3.07131e-57	0.00492911	1.74763e-44	5.46545e-149	0.00733026	0.00996492	0.0960896	0.0040333	3.8538e-47	4.34191e-77	1.15303e-48	3.67388e-38	3.101e-29	0.00472944	2.62728e-38	4.4235e-85	1.19317e-100	2.66998e-26	4.32892e-05	1.58031e-213	7.76921e-152	3.10084e-20	5.16653e-37	1.04273e-40	5.78239e-165	1.93227e-82
FASLG	8.20911e-59	3.24435e-38	4.37887e-239	4.45373e-31	2.69879e-11	1.161e-20	0.000507163	2.13148e-60	1.85088e-183	0.000139218	4.87826e-67	0.00117654	0.000424437	1.12972e-05	4.29695e-19	2.60971e-191	9.09675e-151	8.93063e-50	0	0.000571157	1.90546e-211	0.0191094	0.00128848	6.32668e-73	0.00450903	7.0203e-15	1.24707e-170	0.00591849	2.43685e-18	0.110637	0.00199671	4.10413e-42	4.83021e-231	4.52706e-08	3.32009e-51	0.000586177	1.50036e-05	1.6473e-28	3.85708e-32	4.49159e-30	6.77805e-51	3.45279e-05	1.78648e-40	3.80864e-12	0.00615763	9.94326e-27	8.24024e-15	3.58427e-05	0.0020924
CACYBP	0.00420157	1.09338e-109	1.14764e-88	0.0105754	1.23911e-20	1.94327e-53	0.00277728	7.72129e-71	1.79987e-256	0.00826408	6.17543e-52	0.000180296	1.16686e-131	2.19042e-34	1.23131e-116	2.97053e-131	1.07869e-245	0.00422468	5.27894e-49	2.87716e-05	3.52158e-218	0.0105683	0.0165871	0.00190072	0.0131365	2.49462e-12	3.16197e-141	2.87202e-168	1.42242e-194	0.10327	2.08945e-50	9.94721e-41	3.0365e-230	5.24273e-18	7.0883e-40	0.0207181	1.56419e-83	5.79521e-27	0.0137449	5.32037e-143	1.48822e-57	1.14405e-13	1.00065e-94	4.72433e-24	0.00784187	0.010527	3.57823e-17	5.90074e-89	0.00387259
RFWD2	0.0147479	2.12673e-125	0.00425118	0.0204972	1.07696e-24	4.47198e-64	0.00136415	6.08369e-66	3.47638e-234	1.48529e-26	2.82308e-125	0.00843629	1.73093e-98	4.00986e-63	4.14857e-80	4.54293e-123	7.9647e-223	0.00458154	1.10343e-45	0.00100709	3.46353e-45	0.0181355	0.00657783	0.000753193	0.00339723	3.18751e-18	3.50024e-120	0.00162521	4.05536e-186	0.0942135	0.00254773	8.49715e-37	2.34269e-114	1.89329e-62	1.26682e-31	0.00750038	0.00116071	1.22726e-38	0.00015734	0.000226284	2.35638e-42	5.63363e-09	1.06441e-63	2.28168e-05	0.00555086	2.53251e-31	1.61487e-44	5.46826e-63	0.00445158
ABL2	6.09537e-277	0.0122028	0.00917242	3.05718e-73	1.04396e-45	2.67825e-45	0.0050208	0.0214584	2.28234e-259	1.45273e-104	1.21308e-180	7.86723e-148	0.00843764	6.66858e-43	0.00599788	1.68638e-148	3.53277413425996e-313	1.27444e-67	1.03557e-30	1.01575e-88	0.00461132	0.0364066	0.00560273	0.000979646	6.83573e-83	9.95262e-12	1.70134e-110	0.0100551	0.00737236	0.0770213	2.35063e-68	2.34961e-51	4.42617e-39	3.62406e-54	3.20165e-35	1.92053e-35	7.02695e-85	1.65741e-80	8.18281e-83	3.08878e-88	1.52884e-30	2.95294e-06	9.01695e-117	1.52252e-142	6.46132e-33	0.00433851	4.2763e-34	1.06196e-49	2.16419e-114
RNASEL	0.00952682	1.79752e-27	3.56534e-51	0.0179184	4.51001e-58	1.32379e-53	0.00094521	0.00538922	6.64136e-37	1.79501e-111	1.83464e-87	0.00519035	1.53094e-96	2.15958e-50	0.0058522	4.029e-48	2.78108e-68	3.18204e-33	5.01082e-161	8.8991e-39	0.000231911	0.0202682	8.04321e-78	3.1249e-22	8.77403e-40	3.12721e-49	1.46288e-21	0.00930831	4.74515e-89	0.0935545	0.00175022	1.5387e-54	4.15347e-25	1.34173e-70	0.00478044	1.4773e-40	0.0060373	3.91221e-70	4.91994e-74	0.0103734	2.52727e-29	0.000285224	3.84892e-68	1.25405e-280	5.30296e-06	1.39359e-53	4.28915e-27	2.84443e-41	3.22997e-91
LAMC1	3.01552e-211	0.0256207	0.00825337	1.31237e-75	1.47059e-59	1.22677e-92	0.0155953	0.00556409	1.14399e-51	1.83017e-163	5.58388e-88	2.89524e-61	5.68387e-76	4.86357e-46	0.0206967	3.32482e-58	7.80846e-62	1.39696e-55	1.63636e-122	9.98409e-83	0.00910157	0.0285947	6.02091e-57	0.0184996	1.62823e-93	1.9439e-75	1.17081e-29	0.00861627	0.0284352	0.0820646	2.33355e-135	4.76954e-56	7.22657e-05	1.47928e-61	0.00387221	1.13409e-48	1.50798e-82	7.29941e-54	1.5272e-142	0.00612872	0.0141972	6.23869e-40	6.27422e-108	2.89144e-279	0.000365991	5.96316e-81	2.86198e-20	1.50892e-55	3.11818e-122
LAMC2	3.24928e-269	0.0120712	0.00655202	0.00410929	3.2909e-27	2.69677e-24	0.0135632	1.27763e-214	1.43336e-44	4.22184e-225	4.16868e-89	3.23262e-130	0.00172488	2.87347e-46	8.94679e-90	7.12877e-51	1.94873e-49	8.39591e-275	5.56221e-125	3.0849e-237	1.22781e-41	0.0283412	1.04977e-228	0.0034623	1.23511e-238	1.95731e-30	1.57429e-11	5.55755e-26	0.0106569	0.0820847	0.0019852	1.16682e-55	0.00792103	1.57377e-59	0.0040543	4.61495e-33	1.52352e-65	1.22028e-56	0.01284	0.0239546	0.000827353	0.000266189	6.23014e-82	2.01948e-213	0.000424091	3.55278e-86	6.80688e-21	1.69608e-42	0.0109117
ARPC5	1.97051e-11	9.17897e-07	0.00105283	5.49502e-10	4.00474e-06	1.67786e-28	1.00719e-38	3.74255e-36	4.85361e-45	6.90599e-11	4.1392e-98	1.27471e-05	0.000710943	1.80446e-50	0.0165635	3.99205e-41	1.6034e-56	3.59955e-98	2.10074e-143	0.00535411	5.58693e-44	0.0210907	2.96152e-56	0.00238803	0.00489119	1.18954e-41	1.74826e-10	0.000440169	8.17085e-23	0.0841053	8.89986e-58	5.51802e-53	1.96028e-153	7.82764e-51	0.00530284	0.00915882	4.94508e-36	7.72357e-92	8.44151e-68	5.11848e-63	1.75753e-44	0.000469246	2.16795e-80	8.97774e-264	7.91698e-08	1.59508e-23	1.54473e-14	1.05468e-43	2.59943e-10
TPR	5.65047e-07	2.174e-51	0.00782061	0.00744543	9.31342e-10	9.071e-45	0.0117347	2.39765e-73	9.15748e-82	0.00370003	2.30259e-53	7.81158e-22	0.00706049	6.02875e-11	7.64116e-60	2.50037e-168	4.76368e-136	0.00178676	3.81281e-299	0.00454132	2.13158e-08	0.0328984	0.00897778	0.00418486	0.00320045	4.78767e-16	1.80341e-84	0.00475293	6.37735e-90	0.0810061	6.13506e-37	6.54633e-56	3.7504e-23	1.16593e-52	0.00121517	0.0024412	1.67355e-77	6.1185e-43	1.03964e-41	2.83263e-50	2.61559e-19	0.000937686	2.85101e-68	1.3073e-168	7.44704e-07	3.45961e-53	0.00762729	7.70221e-43	0.0040894
PTGS2	5.16031e-212	0.00801316	7.26584e-60	0.00452876	6.90512e-23	2.73708e-27	5.55724e-28	1.46521e-62	1.10736e-64	2.76917e-170	8.96943e-104	4.34809e-79	0.0135553	0.000787939	0.00752311	1.47111e-111	4.27228e-76	1.41436e-130	7.68442e-283	9.23146e-91	0.0131475	0.0356431	1.38003e-119	5.91019e-154	8.5257e-148	3.55714e-17	7.83351e-73	3.01409e-60	0.00468793	0.0772743	0.00800103	3.48966e-55	2.48056e-12	9.3173e-42	2.3995e-47	1.00011e-18	1.99918e-13	1.76805e-58	1.05566e-05	0.0152237	3.76886e-41	0.00181579	1.62975e-48	2.23072e-177	5.16538e-09	5.37021e-35	0.00437642	1.78675e-11	0.00397735
CDC73	1.53975e-30	2.36666e-26	0.00169384	0.00195483	3.84122e-14	2.78768e-59	0.0111192	4.323e-39	3.87492e-276	3.53328e-100	7.26139e-48	0.0103049	1.12769e-85	0.0060922	2.10526e-34	5.43495e-93	9.30223e-219	2.41879e-35	7.4212e-308	0.00448095	3.3048e-56	0.0419232	1.2556e-40	0.00207283	0.0043158	2.53225e-33	0	0.0110929	0.000195444	0.0531996	2.58051e-15	3.95842e-43	1.89955e-103	1.08779e-54	2.01441e-14	0.00511839	0.000390051	8.91961e-66	1.1764e-17	4.40779e-51	7.03055e-56	0.00163323	1.54689e-82	8.19612e-207	1.56555e-16	4.89489e-42	2.93466e-48	2.66421e-91	0.00256175
NEK7	2.82365e-10	0.00497328	0.00280893	2.48903e-09	8.46492e-23	6.2813e-48	5.7984e-17	2.52987e-16	1.99386e-247	5.3534e-107	1.17585e-175	0.000799854	1.26744e-15	3.81885e-49	0.0171174	2.93501e-235	2.18139e-210	3.14606e-103	1.74577e-275	1.04599e-40	3.36473e-70	0.0735401	1.81492e-105	0.00224831	2.87369e-19	4.68472e-17	1.74899238627801e-321	0.00249643	1.95706e-45	0.0281259	3.63015e-22	4.13613e-163	1.80522e-43	2.11419e-34	2.93776e-19	4.1715e-16	2.4856e-17	5.65354e-08	3.01688e-18	3.02179e-32	1.51292e-27	0.000175812	0	1.75458e-205	1.03276e-25	1.07276e-75	2.25954e-22	7.63538e-134	2.3305e-06
ELF3	2.49312e-148	0.0133592	0.0057939	0.0190136	1.73056e-42	1.58293e-06	0.00182694	1.36075e-206	0	0.00620793	2.68066e-149	0.0155235	1.65893e-50	2.2186e-53	8.17822e-194	8.70939e-269	1.64378e-199	1.12068e-216	1.89688e-66	1.60848e-135	0.00239353	0.0883829	2.2657e-118	0.00398499	1.77681e-120	9.09371e-48	0	0.000494062	0.0131924	4.1816e-05	1.01308e-40	4.186e-43	3.51577e-36	3.78871e-99	2.58503e-12	1.27213e-27	0.0110275	2.7532e-105	0.0157604	0.00569081	1.10906e-22	8.62036e-05	0	9.00296e-274	3.45686e-32	1.32432e-121	1.33809e-107	2.06763e-194	0.012081
PTPN7	0.0150565	1.51482e-257	0.00269404	0.00399968	1.50779e-25	1.29744e-56	0.0028421	2.53528e-252	2.00402e-307	2.94366e-236	4.52533e-150	2.07334e-292	0.00385345	1.45247e-54	0	2.31841e-276	1.61505e-207	6.49279e-134	7.96173e-50	4.71755e-179	0.00287853	0.0835262	2.32646e-127	0	0.0138489	0.00368732	0	0.000585183	1.57693e-201	3.31314e-09	0.00375016	3.18557e-34	6.02018e-104	4.54969e-93	2.18562e-08	1.9915e-13	1.29094e-207	6.34505e-95	0.0028674	0	2.68712e-74	4.55183e-19	0	1.49186e-267	1.47003e-45	0.00361603	2.61543e-104	5.18424e-237	0.00260079
LGR6	0.00465892	0.00272274	0.000498124	0.00854985	1.03041e-18	9.08339e-46	0.00433968	6.35117e-166	3.11211950315401e-320	0.0101531	2.86425e-135	6.47631e-71	0.00327628	3.3305e-49	2.24773e-26	6.92104e-270	7.56742e-205	1.04431e-230	1.68417e-42	3.21952e-106	0.0115253	0.0853495	1.00729e-11	1.35111e-55	4.53821e-146	0.00228734	0	0.000950816	0.00276331	3.05721e-08	0.00541178	4.31856e-36	8.47329e-46	2.7491e-94	2.55987e-10	1.00451e-10	3.5058e-160	1.087e-95	0.00113247	0.00569602	1.77531e-58	5.87378e-08	0	7.38888e-243	9.23314e-47	2.99919e-22	2.27732e-105	2.0489e-232	0.00585287
KDM5B	1.52478e-09	0.0473847	4.82061e-13	0.00594878	6.61137e-80	1.7655e-63	0.0133268	4.11257e-18	4.0286e-298	0.0031637	1.89946e-148	0.0146428	0.00463998	4.28542e-52	0.00198966	0	8.54574e-282	0.00849228	1.60723e-46	0.00733844	0.0100536	0.0846646	0.0090128	0.00166108	2.04479e-46	4.82062e-45	0	0.0082595	1.09957e-106	2.80122e-08	0.00851613	6.81401e-40	8.44263e-21	6.57402e-98	2.94184e-12	1.10908e-107	2.39476e-26	1.60119e-102	5.58924e-40	0.0077364	1.9794e-23	1.48059e-30	0	5.37491e-235	3.78989e-48	8.47038e-81	9.85911e-109	1.31908e-295	0.00165027
ADORA1	3.8565e-108	0.00445521	0.000196689	0.00422786	2.47659e-07	1.76958e-36	4.4609e-216	7.09745e-103	0	0.00233925	3.39506e-142	0.00648719	0.0036018	2.73308e-57	0.00575913	0	1.16971e-220	7.07339e-159	3.62574e-33	4.36836e-121	2.55226e-293	0.0907363	0.00372562	0.0444898	1.02494e-67	0.00212156	0	5.84913e-260	0.00258734	6.80118e-06	4.44322e-56	3.90471e-42	2.70116e-115	9.38076e-63	3.36868e-18	3.76996e-11	4.55077e-144	1.9763e-83	5.24063e-26	8.03494e-136	1.43875e-19	2.34692e-19	0	0	1.0983e-52	1.35138e-10	1.87992e-97	3.05945e-207	0.00785068
KISS1	7.60455e-234	0.00479398	0	0.000649733	2.82298e-16	1.742e-21	3.26207e-265	9.39909e-262	0	5.58792e-171	1.52454e-132	3.06231e-147	0	3.46048e-27	3.86188e-33	5.03479e-214	2.46225e-185	1.3855e-202	4.31702e-07	1.15093e-237	1.05724e-78	0.0951432	1.19606e-215	4.17592e-129	2.94032e-191	0.00133123	0	2.43502e-41	0.00400817	4.4371e-12	0.00148849	0.00301934	1.85368e-213	1.08969e-63	1.84669e-25	2.29833e-16	0.00660058	2.30681e-87	0.0040882	1.41102e-167	1.18624e-48	4.5535e-11	0	9.11032347648967e-319	9.62751e-57	9.65399e-25	2.85882e-93	9.83622e-231	0.00508632
PIK3C2B	0.0139293	2.23522e-58	0.00882407	0.036657	8.83535e-57	1.40807e-58	0.012079	4.61568e-43	4.94065645841247e-324	1.86954e-40	1.48648e-158	0.0148092	0.00668092	1.86338e-13	1.34575e-152	5.55356e-262	8.9977e-143	4.72405e-115	3.29777e-76	4.85605e-26	0.0138138	0.0952355	0.00962602	1.43162e-99	2.48486e-43	5.20653e-27	0	0.00756481	0.00174584	1.95317e-17	0.00680205	0.00178517	9.61417e-23	1.62916e-44	3.22749e-32	5.56327e-43	2.48598e-22	6.38708e-102	0.0143077	1.84004e-09	8.50537e-14	7.70021e-12	0	1.91618e-205	8.36259e-52	1.08781e-64	8.30347e-107	1.38899e-181	0.0023596
MDM4	0.0288315	1.90814e-260	0.00262519	0.00822814	1.1727e-87	6.78037e-44	2.91197e-32	2.54473e-48	3.13084e-308	5.04842e-36	1.00639e-159	0.00157801	0.0108417	5.48276e-12	1.15742e-158	0	2.15929e-243	0.0103058	1.9593e-80	0.0063391	1.50799e-90	0.10229	0.0161198	1.07134e-123	0.00529345	0.000661194	0	0.00840527	3.12858e-192	1.20124e-12	0.00679941	0.00100926	2.89696e-95	2.71004e-48	6.25915e-34	1.63463e-22	9.59735e-95	5.67656e-105	0.00465095	1.00387e-180	3.90306e-35	1.20966e-09	0	7.26374e-254	2.82031e-34	0.0066595	2.18907e-105	1.52254e-237	0.000163594
RBBP5	0.00904446	2.60585e-158	0.00568938	0.00872261	3.61046e-41	2.71956e-52	3.73629e-62	0.00252367	0	0.00101546	8.43723e-167	5.07704e-14	0.000302157	2.83114e-12	1.11452e-68	1.01221e-208	4.8066e-249	2.57282e-33	1.95266e-49	0.00821524	3.28464e-61	0.0997662	0.0105326	5.35889e-44	0.0136867	0.00126558	0	4.75352e-29	1.60277e-100	3.69945e-11	0.0057484	0.000821638	2.31768e-199	1.02764e-54	2.19428e-37	0.000463513	4.7464e-91	5.44441e-106	0.0039835	1.47995e-52	1.85079e-61	3.93834e-19	0	5.56645e-268	4.56971e-10	0.0175999	5.6414e-106	5.85231e-306	0.00063844
DSTYK	2.51984e-190	0.0157908	0.00264793	0.000107178	7.08898e-57	6.23511e-30	0.0106442	0.0402003	0	8.42605e-91	5.39851e-148	0.00136909	0.00472962	1.48467e-27	0.0102983	2.98852e-271	2.3701e-213	0.000401538	4.49898e-34	0.00360542	0.00603831	0.0977414	0.00347905	0.00571576	5.65748e-34	7.76252e-23	0	4.42288e-24	0.00675609	4.04809e-07	4.95564e-21	0.00145187	7.96866e-26	1.35704e-78	1.07027e-30	4.33473e-48	2.8743e-53	4.50444e-100	5.44307e-133	0.00357708	1.20501e-54	1.31396e-05	0	0	3.80876e-12	0.0102467	1.51961e-105	5.78442e-283	5.72558e-158
NUAK2	0.00159636	0.00166465	0.00084144	0.00402838	2.28266e-09	1.27417e-28	0.00353071	4.94323e-202	0	4.79809e-34	7.12225e-159	2.3141e-50	0.000480948	6.75279e-27	5.69093e-05	1.83147e-222	8.64241e-190	5.81582e-184	1.78452e-37	2.74664e-139	0.00541414	0.0974284	4.38112e-91	0.0369298	0.0090697	1.85624e-20	0	0.00762976	0.0134057	2.85405e-06	1.51476e-84	0.00158631	1.17198e-82	1.41008e-77	1.24199e-30	7.16001e-15	6.83687e-89	1.35682e-97	0.00406153	0.00800269	3.8942e-17	1.68441e-10	0	0	1.05968e-11	0.00565051	4.94977e-103	2.36031e-235	0.0141187
MFSD4	0.0084616	4.62758e-65	1.52582e-137	0.0151277	2.21807e-23	1.72208e-34	1.02188e-83	2.43972e-136	0	0.00171952	2.96492e-166	0.0055089	2.24095e-45	3.13441e-27	1.93967e-196	1.99446e-254	7.98795e-201	1.04232e-94	3.907e-26	1.98815e-124	1.52243e-178	0.0977796	0.00820765	0.00367308	1.05363e-08	4.77609e-43	0	0.0089232	0.00437468	9.2586e-07	2.60141e-21	0.00177158	7.37733e-82	1.15256e-76	1.6701e-30	3.33309e-16	0.00675545	2.1294e-98	0.0100382	2.33329e-26	9.7071e-68	3.98197e-14	0	8.36424178769779e-311	1.29875e-12	6.54317e-37	9.79404e-100	1.31043e-281	0.00550128
ELK4	0.0109066	6.79364e-247	0.00646288	5.4153e-21	2.0526e-09	1.04275e-45	0.00196081	4.63251e-91	8.2357e-305	3.58098e-112	2.81038e-150	4.34465e-07	4.48787e-17	7.22337e-27	4.02173e-141	4.23424e-201	5.00512e-192	5.88771e-181	1.93014e-41	5.91113e-95	3.2943e-58	0.097216	6.24352e-38	0.00041033	0.0100224	0.00156008	0	4.85456e-15	1.95049e-85	1.34579e-05	0.00695572	0.00194686	2.87326e-98	2.07301e-76	1.79981e-29	0.00496008	1.82303e-77	1.56393e-93	0.0166182	0.00116741	1.59347e-46	7.01973e-27	0	1.33821e-237	8.41311e-10	0.00183688	6.85033e-101	2.23945e-238	0.00127214
IKBKE	0.0161484	2.44276e-189	0.00996591	0.00300898	9.96611e-05	3.47335e-20	2.52504e-11	3.31281e-119	7.82629626951285e-319	3.11598e-249	1.18726e-140	1.93065e-86	0.00314526	3.73095e-07	5.10265e-06	2.55335e-83	3.47161e-21	8.63151e-174	0.00031119	5.60024e-145	0.00583802	0.0980247	1.08395e-141	5.14805e-08	0.00802366	0.00865509	1.98363e-206	0.000995403	1.62361e-117	3.81022e-21	4.60633e-46	0.00192117	1.33037e-61	2.29288e-45	3.98709e-31	1.29546e-16	7.03157e-93	1.95083e-95	0.000224686	2.23468e-05	1.64153e-65	4.55192e-07	7.84881e-152	0	3.42816e-27	8.71153e-42	2.78716e-100	1.74325e-224	0.00170287
RASSF5	0.0116251	0	0.0065483	0.00675344	8.47179e-29	1.90016e-27	2.17109e-80	4.14385e-210	0	2.73488e-91	2.42662e-155	1.05831e-78	0.00615035	1.42232e-06	3.73486e-283	4.81867e-81	3.08555e-205	1.61781e-137	0.000207537	2.97355e-155	3.18659e-11	0.0981523	4.34557e-102	1.19106e-185	0.0339302	2.29097e-17	8.91274e-229	2.64567e-39	6.52847e-210	5.13667e-23	0.00793464	0.00182505	6.07763e-192	2.70316e-46	1.33219e-31	1.53176e-10	7.44839e-52	5.27027e-98	0.00455356	4.8029e-97	3.73807e-96	6.86967e-16	4.49941e-232	5.35499e-306	4.42793e-27	4.19184e-54	4.76615e-102	1.12809e-277	0.00689059
DYRK3	0.00678512	0.00341495	1.11806e-13	8.45627e-48	8.3853e-18	2.43554e-21	0.00775502	0.00899849	0	0.00205428	3.61178e-161	4.80378e-101	0.00227916	1.64917e-07	0.00538265	4.5887e-68	7.99953e-166	5.88212e-99	0.000966856	0.018666	0.0014204	0.0981691	0.00224651	1.16466e-51	2.29057e-127	4.15445e-06	2.91908e-235	1.81641e-49	0.00204859	8.38514e-22	8.66569e-10	0.00181652	1.44681e-111	6.39204e-48	3.24069e-33	1.60636e-25	3.88789e-111	7.48896e-98	6.65778e-60	8.9884e-142	2.08772e-61	1.81682e-13	6.20901e-238	0	2.35612e-28	0.0198359	6.5261e-100	9.29817e-238	1.0057e-19
MAPKAPK2	0.00297433	0.000736801	0.00472286	4.85813e-13	5.02801e-49	1.98279e-24	3.91077e-51	7.79153e-30	0	0.00347313	1.15529e-143	0.0117405	0.00455331	5.58109e-07	0.00938516	1.34055e-77	8.43702e-156	3.82271e-134	0.0022628	4.59186e-120	0.00193109	0.0986736	9.71125e-48	0.00240475	0.00897184	0.000953945	5.59553e-217	3.94224e-64	6.69407e-11	2.51643e-21	1.73084e-05	0.00200439	1.12822e-188	3.19565e-46	1.91409e-32	9.99731e-32	1.76818e-36	1.30241e-94	9.10783e-48	0.000345615	3.45071e-105	1.18135e-15	1.76359e-231	0	1.35968e-29	0.00732251	1.72281e-100	1.67137e-276	0.0071238
CAMK1G	1.00441e-15	1.9165e-127	0.00175859	6.78629e-18	7.19471e-24	1.14733e-24	0.00574491	6.03472e-88	9.81055e-278	5.04749e-140	4.0765e-102	8.16876e-190	5.9529e-67	2.21237e-22	5.8591e-153	1.0978e-06	5.63475e-119	7.34548e-75	0.00117379	0.0615201	0.00384974	0.100631	1.06324e-78	1.54248e-232	0.00191559	0.00359113	6.84009e-108	0.000674822	2.87661e-103	5.02222e-24	0.00129613	0.00365007	7.40162e-82	4.28855e-25	8.26319e-15	3.98111e-22	2.61963e-81	3.18146e-29	0.00096358	3.39444e-222	1.74558e-05	1.87592e-15	2.05934e-221	1.24477e-61	1.62851e-44	0.00151223	6.53423e-47	1.04856e-293	0.00100536
LAMB3	2.08137e-232	0.0119642	1.66951e-32	0.00149786	3.22151e-26	5.99833e-12	0.00633857	8.67145e-207	3.12157e-259	3.7062e-233	1.85351e-139	2.88289e-72	0.00828226	2.44167e-24	1.57493e-77	2.24128e-24	1.08744e-111	2.46132e-190	4.13595e-18	0.00111836	9.69482e-43	0.0997597	4.43838e-147	5.8402e-50	4.03272e-138	7.38717e-33	2.14532e-111	0.00902636	0.0142377	9.267e-23	0.00762354	0.00252424	3.26893e-58	2.89876e-21	2.20631e-23	1.05362e-37	0.000937388	7.15699e-37	0.00941476	0.0285854	4.42993e-07	4.67713e-06	2.07899e-234	2.64101e-70	7.98695e-43	4.58046e-101	2.37215e-55	2.69602e-242	0.00979695
TRAF5	0.0113257	0.000374326	5.78137e-27	0.00761919	5.4584e-06	0.0003607	0.00710178	0.00389451	8.73041e-293	6.25787e-33	7.8942e-138	0.00405395	3.349e-109	5.72776e-30	0.00528013	5.09145e-58	2.50643e-150	0.00998157	6.57609e-14	1.15701e-11	0.00010804	0.0933483	0.00701088	0.00107868	2.12264e-41	5.59157e-07	3.82504e-112	3.08807e-40	0.0158894	2.31797e-30	0.00666864	0.00431831	2.69946e-73	1.03055e-24	1.52007e-12	2.15721e-10	0.00847938	2.98021e-23	5.28022e-12	9.58781e-79	0.00240923	1.17045e-43	6.171e-169	3.78339e-48	2.08232e-51	0.00441207	1.36921e-57	2.46769e-176	5.70029e-37
NEK2	7.11276e-18	1.37644e-13	1.65112e-42	0.00314097	0.0931491	1.30678e-07	0.00151749	2.38363e-159	0	0.00970034	3.73106e-135	0.00238983	2.7444e-50	1.67143e-30	7.08601e-35	2.01116e-49	2.7771e-180	5.88055e-102	7.75864e-36	0.00251415	6.02576e-48	0.0927892	0.00242121	0.00167312	1.47573e-24	8.98646e-23	1.31188e-142	0.00648229	0.00241761	9.92222e-31	5.39942e-11	0.00415169	5.54419e-137	2.74592e-24	1.51201e-12	0.0179775	2.01874e-33	2.33822e-20	0.00562424	0.0011003	2.33778e-46	3.90639e-24	1.60074e-171	2.99148e-51	8.99882e-54	1.05249e-27	1.11398e-58	5.43981e-168	0.0077431
PPP2R5A	0.00157523	1.03982e-145	0.00115796	0.00811642	5.53574e-58	0.000349717	5.99579e-49	0.00391711	9.05319e-161	1.98924e-94	3.83114e-132	0.0161839	0.00308691	2.1847e-12	2.45958e-167	4.40618e-43	4.48535e-158	2.30136e-145	3.8652e-32	5.82329e-127	3.90992e-78	0.0950105	1.60175e-65	0.0101506	1.74686e-30	2.85684e-26	2.18321e-63	0.000679678	3.33741e-90	1.71012e-34	2.07201e-13	0.00372702	9.54526e-128	0.000155472	8.4884e-16	5.13544e-26	0.0010965	4.67439e-27	0.0276291	0.00463659	2.94619e-14	1.32352e-17	1.01221e-180	1.05261e-54	5.6583e-43	7.36632e-35	2.26378e-62	3.25101e-74	0.00204993
RPS6KC1	6.30728e-115	0.00883612	0.00280052	1.49343e-26	3.70896e-52	7.94421e-11	0.00695115	0.00666102	0	0.00393183	1.82862e-139	0.00549341	0.00331584	2.43744e-18	0.00775823	6.0534e-44	1.03691e-174	0.0157173	1.27199e-29	0.00310955	3.87589e-70	0.0952691	3.03378e-34	7.75021e-57	1.263e-74	4.35434e-22	5.31636e-145	0.0103534	0.0164758	1.52319e-22	1.374e-07	0.00290523	4.11519e-31	0.000291026	5.4424e-20	5.15902e-49	0.00437853	3.28843e-30	4.12546e-68	0.000984486	4.77286e-30	9.00467e-20	6.4195e-178	7.20927e-60	1.21712e-29	0.00160735	7.56076e-55	3.54526e-183	4.55793e-59
SMYD2	3.3473e-64	0.0147037	1.26933e-16	0.00393631	0.00151066	3.28573e-06	0.00308603	0.0012505	0	0.00525889	7.32302e-134	0.00792502	1.11807e-64	1.17262e-24	0.0010472	8.72303e-89	1.16917e-143	8.15515e-08	6.44872e-11	1.70552e-61	6.14064e-126	0.0996509	0.0048805	0.00880579	1.58939e-87	0.000257438	3.72205e-88	6.30387e-19	0.00563245	3.53447e-16	2.05772e-58	0.00299914	3.71927e-82	6.32146e-25	1.54086e-24	0.0118437	0.00222087	1.04002e-30	0.00401706	0.00356791	7.01501e-25	2.05834e-30	2.4177e-187	9.24955e-99	7.38642e-45	5.26018e-14	7.98744e-56	3.74833e-190	0.00298173
PTPN14	3.5957e-205	0.0122068	0.0115682	1.43753e-21	0.0017134	0.000177531	0.00406962	2.24693e-108	4.89124989382834e-322	5.97608e-154	1.89736e-154	7.83132e-18	0.00763227	3.514e-22	0.00943481	1.59027e-58	2.02173e-122	2.12101e-212	1.7763e-56	6.1879e-19	2.24553e-07	0.100274	4.94038e-88	0.0150167	1.81766e-213	0.00263425	4.06882e-92	0.00856778	0.0136876	2.85352e-15	1.19793e-39	0.00270134	0.000793472	6.27945e-26	3.18597e-28	2.05301e-19	5.32298e-197	3.65993e-37	6.9403e-19	0.00581894	8.00158e-34	4.82429e-19	5.41809e-187	2.08369e-88	1.13732e-41	3.64198e-17	9.8098e-59	5.66463e-165	0.00432216
TGFB2	0	0.00875974	0.0007234	0.000117646	4.24594e-13	1.26959e-18	0.00431241	6.00923e-190	0	7.81357e-178	3.45915e-136	3.36564e-149	0.0109961	0.00737313	0.0225388	1.05664e-33	4.00552e-189	3.3566e-200	4.77974e-26	5.88725e-191	0.00349981	0.10216	1.23049e-101	0.0149377	8.15345e-189	0.000263185	1.16584e-223	0.000410602	0.00737142	2.87774e-28	8.09071e-35	0.00121942	1.1582e-169	8.18656e-16	1.17757e-19	4.03799e-18	8.57834e-120	1.18427e-18	1.1144e-55	1.52712e-12	6.87097e-62	2.55789e-28	1.04013e-166	9.75529e-58	2.86153e-45	5.85475e-16	8.26267e-06	3.4439e-148	0.00705865
MARK1	6.87124e-63	0.00898101	9.86613e-76	0.0124527	7.14232e-37	6.2422e-40	0.00550812	7.60159e-52	0	0.0246841	1.08012e-55	0.00051724	0.00186905	0.000699267	9.67642e-131	2.4561e-166	2.44414e-171	0.0129169	1.41965e-43	2.19506e-73	0.00776494	0.0932493	0.0193576	2.77368e-159	2.35241e-78	2.7765e-37	2.78684e-133	0.00521822	0.01196	0.000454588	0.0131396	0.00183647	6.79105e-26	2.18783e-14	1.30278e-23	6.6141e-17	0.00623753	1.088e-08	0.00902683	0.0328123	7.80237e-51	1.78292e-48	4.04105e-137	7.89538e-207	3.98961e-26	0.00732177	0.00378428	3.51005e-175	0.00134477
DUSP10	1.74071e-19	0.000389063	3.4125e-107	4.04091e-27	2.90175e-63	6.33504e-37	0.0121386	0.0231461	0	0.00216335	9.04286e-61	5.75224e-64	0.00105647	0.00574998	0.00646094	5.04682e-177	3.45218e-233	1.907e-17	1.36748e-33	9.50858e-117	3.1391e-67	0.0965886	0.000333777	0.0031874	1.1723e-98	9.2052e-21	6.5053e-141	0.000343838	0.00194597	4.7357e-06	2.83038e-09	0.000526139	8.45744e-147	3.80087e-14	1.77596e-30	9.21631e-57	8.68636e-34	2.33059e-12	4.87605e-34	0.00586759	8.45737e-60	1.58536e-47	9.57629e-151	7.89614e-266	3.55662e-25	1.80407e-31	0.00375184	3.73073e-169	3.7949e-131
TLR5	8.47994e-33	0.0084909	1.59755e-81	0.0113568	2.59707e-12	3.88001e-46	6.52747e-19	1.96503e-159	0	6.8955e-106	5.06493e-143	0.0259824	0.00367561	6.53684e-10	0.00301942	1.72862e-134	1.30049e-206	1.01851e-195	1.02437e-19	0.018459	0.00688688	0.103541	3.39543e-23	0.000800715	1.22295e-136	9.00608e-27	1.24187e-234	0.00824197	0.00326943	8.38015e-18	0.00723448	0.0023751	2.06187e-66	5.07666e-08	6.80136e-11	2.56999e-16	4.24888e-74	6.22395e-30	3.1676e-06	0.0186238	7.72989e-68	1.48996e-38	7.25176e-120	6.67371e-221	3.46301e-32	6.71254e-14	2.06494e-14	1.16134e-179	0.00602614
CAPN2	1.39931e-230	0.0446298	1.58874e-05	4.4431e-154	1.16622e-84	5.05581e-38	0.00784361	6.12087e-28	0	3.12118e-126	5.96019e-149	0.00221758	9.24694e-11	6.3916e-11	0.00742917	2.30415e-146	8.30463e-262	1.30895e-123	2.60561e-39	2.97408e-95	0.00346761	0.103237	1.47806e-134	0.00635943	5.59589e-59	4.17989e-64	1.99786e-232	0.0015206	0.0246227	3.47255e-19	8.74202e-129	0.00181186	3.83074e-51	6.24712e-08	6.63273e-11	1.73012e-88	2.11363e-05	3.12104e-36	2.48119e-125	0.00336778	3.75256e-64	1.07318e-32	1.13165e-132	1.84174e-280	6.47769e-47	4.5983e-108	5.51547e-23	1.03371e-144	3.0226e-94
TP53BP2	7.27429e-44	0.0239476	0.00520932	0.00404788	5.26865e-44	3.81687e-66	0.00829857	1.53252e-63	0	0.00367792	6.08671e-157	4.9871e-37	0.0122478	1.24243e-12	7.38227e-47	2.11821e-164	1.35445e-244	4.49836e-09	9.90337e-36	0.0165998	0.00474106	0.103484	0.0169839	0.0145453	5.86583e-32	4.4394e-37	8.51963e-249	0.00593984	8.25193e-86	7.94522e-20	6.71277e-21	0.00166169	3.85708e-50	2.55315e-09	3.4135e-12	0.00340856	0.000645365	2.87027e-35	0.00517922	8.15223e-142	1.88719e-14	4.43645e-45	4.95519e-127	9.41041e-270	1.50516e-50	6.77677e-25	1.24064e-21	4.57196e-162	0.00424155
LEFTY1	2.75688e-50	0.00227996	9.74492e-113	0.00449117	1.45256e-37	6.16356e-53	2.11641e-63	2.97695e-148	0	0.00594043	1.32196e-105	4.61851e-46	0.0040212	2.7113e-29	1.19042e-100	4.13455e-126	7.6883e-198	2.17253e-20	0.000517663	0.00201363	0.00136556	0.10118	4.6317e-43	0.0129369	0.00334769	3.38104e-33	4.62411e-237	3.38177e-50	0.001586	7.34528e-12	0.00259219	4.57518e-43	1.03336e-122	1.3164e-11	0.00156105	5.5038e-22	0.0120015	4.40822e-22	3.9641e-18	0.00449086	6.08006e-22	9.28207e-54	2.6126e-105	2.15434e-251	1.59349e-55	0.00426732	7.72428e-22	1.42019e-161	0.00266663
LEFTY2	1.21313e-108	3.639e-112	3.22161e-07	0.00290621	1.59088e-39	4.03684e-57	0.00348517	3.0076e-161	0	3.72074e-23	3.60269e-109	6.57427e-38	0.00956627	4.0486e-30	0.00318817	9.22853e-143	4.32167e-218	7.5951e-130	0.000534037	7.56824e-89	1.43444e-69	0.101121	0.00310692	0.00301624	0.0414895	0.00206288	2.28643e-239	0.000273296	2.80799e-46	4.28206e-11	0.000630007	1.56912e-42	7.65471e-108	2.01326e-13	0.00159468	2.94612e-19	3.91236e-151	5.71804e-19	0.000798437	1.39133e-25	5.589e-78	3.35803e-68	5.75537e-107	2.02458e-261	6.93653e-58	0.00109925	1.52361e-19	4.19342e-185	0.00126945
PARP1	0.0231336	8.89342e-290	0.0109176	0.012693	2.49814e-14	1.31693e-58	0.00883012	0.000597464	0	0.0102017	5.24073e-157	0.00029156	0.00171934	0.0018481	1.41481e-148	1.50767e-155	1.43491e-241	7.74536e-08	8.07958e-26	0.00294548	4.58117e-27	0.104645	0.0192936	8.57185e-85	0.00487323	2.37129e-16	3.24429e-234	0.00119466	5.26422e-157	2.27291e-11	1.4403e-14	1.82094e-05	6.42381e-87	0.00201389	1.94854e-21	0.0318895	1.55689e-12	1.63829e-47	0.00339358	1.27155e-86	1.08113e-79	4.18113e-53	5.29385e-122	5.27629e-218	6.48539e-48	0.0174072	2.03759e-30	3.94931e-190	2.0374e-74
ITPKB	0.0263966	2.65754e-109	0.0170732	0.0130485	3.54466e-32	7.77268e-52	0.00430924	0.031835	0	4.2496e-130	6.93736e-140	0.00421166	7.7426e-08	2.58342e-14	2.94877e-156	1.11709e-109	5.62166e-174	2.79597e-138	4.24903e-23	0.00102124	0.0156212	0.10174	5.10161e-51	1.66201e-113	1.21149e-05	0.00138129	2.6424e-250	0.00855643	1.12774e-95	4.79546e-15	0.0122289	5.83807e-51	4.24986e-25	0.00128269	0.000212275	8.0716e-15	2.54452e-160	7.26279e-36	2.92212e-15	3.54266e-111	0.00190376	8.39225e-47	1.76962e-140	3.07525e-210	8.83801e-52	0.00234501	2.86727e-33	1.20978e-174	7.90515e-178
PSEN2	1.01104e-226	0.00718285	1.84228e-05	0.00588862	3.01179e-72	1.61965e-33	0.00398847	0.0347655	0	1.07477e-126	4.30954e-129	0.0127766	8.47449e-48	1.21137e-13	1.76444e-86	1.42285e-127	2.00342e-250	4.92173e-20	1.01966e-06	7.44385e-119	5.09671e-13	0.102407	2.82823e-31	1.53502e-16	0.0122512	5.29778e-30	8.47056e-251	0.00942726	0.0116755	1.82164e-16	1.25484e-57	6.89759e-51	4.51137e-89	0.00123453	0.000318853	2.10806e-37	0.00362679	2.61275e-34	0.00149461	3.30388e-66	3.68903e-63	6.55684e-43	7.81471e-135	1.23501e-272	7.19889e-53	8.3216e-10	9.37443e-34	9.20763e-193	3.1093e-189
CDC42BPA	2.42531e-153	0.0338749	0.00548675	1.66591e-26	3.07822e-52	1.44786e-21	0.00834425	0.000130962	0	4.97833e-06	1.53467e-155	0.0054695	0.00974789	5.14968e-10	0.0108075	1.12918e-155	1.73397e-275	0.00289486	0.000568472	0.00462932	0.0103856	0.0957291	0.00161904	0.00113318	8.25916e-86	5.39954e-25	4.49731e-146	0.000877189	0.0195783	5.81483e-15	2.18837e-37	8.51898e-50	6.94924e-34	0.00700181	2.77866e-08	5.51603e-40	0.000650589	2.17586e-08	4.92859e-58	9.45572e-135	0.000766594	3.69176e-32	1.99071e-138	1.34649e-264	6.57096e-32	8.18185e-33	5.55198e-40	1.54498e-148	4.79886e-16
JMJD4	1.82457e-52	0.00521461	0.00838317	0.00343483	3.83285e-18	3.61403e-34	1.2064e-84	0.00427566	0	2.18535e-140	1.21763e-143	0.0159806	6.60612e-94	4.15335e-05	4.56622e-60	4.45028e-177	1.27963002272883e-321	0.00105753	0.000821853	0.000143147	1.00321e-165	0.0959995	3.07733e-07	5.59667e-16	0.00963844	4.74023e-26	2.4533e-222	1.38934e-122	7.07075e-14	2.81102e-32	5.35094e-84	7.0671e-44	4.24082e-215	2.38764e-13	0.0018814	3.6768e-19	6.7953e-40	7.8532e-36	0.00857611	2.29543e-19	6.4889e-65	7.48607e-45	4.10188e-103	1.67824e-236	5.46384e-44	4.59416e-39	1.02573e-32	6.04654e-136	2.13871e-63
WNT9A	6.69082e-105	0.00265118	5.99692e-40	1.2818e-23	1.43191e-28	2.23113e-42	0.00541342	0.00368686	0	2.26541e-22	6.91219e-129	0.00552701	1.57782e-65	3.19018e-27	4.52113e-18	1.2077e-114	2.0877e-199	0.00400841	0.00148262	9.49816e-37	8.53105e-54	0.0953413	1.84102e-30	0.00117314	0.000742827	1.65063e-08	3.97183e-242	5.25205e-107	0.00134275	3.528e-27	4.7365e-43	2.27397e-47	1.08309e-63	0.00248415	0.00168222	4.71297e-15	1.46459e-31	3.13998e-28	3.61847e-21	0.00297378	1.26824e-07	5.62333e-46	5.39519e-134	9.54833e-284	2.65087e-47	7.21718e-12	5.74739e-31	1.46564e-151	7.03096e-44
WNT3A	0.000621438	6.03346e-45	3.64125e-48	0.00264417	1.74098e-53	2.99893e-44	0.0049866	7.71586e-162	0	9.04704e-102	3.41546e-139	4.94084e-08	7.64968e-35	3.03685e-26	3.96326e-100	7.18058e-110	4.48678e-149	1.11402e-55	0.000796208	1.6163e-99	0.00335453	0.0954279	3.97412e-74	2.51254e-63	1.42307e-10	2.87712e-19	7.43272e-253	0.000411063	3.32513e-19	3.73229e-26	0.00101692	3.00477e-47	1.80581e-86	0.00248462	0.00170295	1.04325e-41	1.428e-80	7.59344e-31	0.00517576	0.0165136	0.000289031	7.48137e-58	4.42437e-137	4.33519e-231	2.36922e-48	0.00301935	2.70161e-32	4.38889e-190	0.00483036
OBSCN	1.62151e-103	0.0051157	0.0156053	0.00798284	1.72993e-22	1.5147e-52	0.00119276	4.68076e-203	0	4.62526e-111	1.30681e-159	0.000901855	0.0128796	2.76521e-46	2.44879e-53	5.38243e-143	3.13534e-222	0.00822285	3.60947e-23	0.00367703	0.000757525	0.0896086	0.00833258	0.00822628	2.01014e-11	6.38276e-16	6.97976e-278	0.000721683	1.6361e-13	3.17487e-19	5.02457e-29	6.91587e-47	0.72422	3.52122e-17	0.00211031	3.30789e-24	2.15315e-07	4.36815e-34	0.00910389	0.00723592	6.41152e-21	3.65216e-29	1.14907e-155	1.78371e-265	9.67029e-60	0.00352989	9.86178e-42	7.73689e-197	0.00656153
EGLN1	0.00242055	0.00815271	5.92476e-231	2.66418e-19	0.000916938	1.55996e-06	0.00126959	0.0155466	0	1.29951e-72	6.87156e-59	0.000487477	0.0017141	5.10979e-05	0.00184466	1.98649e-266	1.82668e-130	3.20914e-125	5.0628e-41	7.63051e-64	0.00165478	0.085218	1.06006e-26	0.0162219	8.90362e-05	0.000174439	0	1.90967e-214	0.013941	0.00257815	1.15035e-101	9.46901e-169	5.47226e-127	1.26652e-26	5.57803e-13	3.45694e-28	1.24526e-63	1.12085e-20	8.41389e-19	2.48299e-86	1.22572e-43	4.64447e-21	5.58638e-185	3.71333e-125	2.02242e-12	4.13799e-26	2.36002e-21	1.33174e-119	1.46219e-88
FH	6.06233e-41	8.5594e-72	7.22408e-20	0.0114618	6.16505e-14	0.000827787	2.07028e-87	3.19361e-17	1.70416e-202	2.48751e-19	1.80356e-73	0.0071801	1.57984e-191	0.000172236	4.41208e-99	1.30699e-289	3.1839e-27	1.59265e-84	0.00344707	0.016734	0.00383221	0.0772926	0.0113261	0.00253473	0.00740888	1.22434e-32	1.55051e-111	1.7937e-71	3.99928e-25	0.0086821	2.09328e-45	4.82246e-153	1.05898e-118	6.28257e-06	7.87814e-09	0.00809739	1.05056e-17	3.52305e-14	0.00217616	0.000581209	0.000163183	0.000521066	7.09283e-53	1.64968e-125	1.20923e-13	0.0109567	0.00423688	3.79814e-232	1.61871e-60
EXO1	6.27013e-05	7.27424e-61	0.00784424	0.0013646	0.0331186	0.000402593	1.01302e-66	1.36691e-11	2.53899e-206	0.00510751	2.71174e-74	3.42008e-40	3.466e-12	3.06475e-21	6.57039e-96	2.24767e-273	5.1957e-41	0.00260873	0.00241298	0.00339364	2.1826e-96	0.0735217	0.00947705	3.10437e-49	0.000966017	2.05175e-38	6.17849e-116	0.00832917	1.99647e-144	0.0131711	7.69917e-55	3.08908e-156	2.94731e-15	1.52432e-19	2.95002e-08	0.0800116	1.10411e-61	1.67348e-22	7.69836e-23	3.96019e-50	4.03973e-09	0.00136942	2.05914e-50	1.78391e-124	5.82946e-18	4.59166e-09	7.1118e-29	5.50986e-223	3.08155e-70
AKT3	2.01812e-88	0.00815553	6.61194e-12	1.01661e-53	3.05586e-37	4.50903e-16	0.00515818	0.0130282	9.25054e-175	0.0183087	2.85681e-56	2.39091e-138	2.45833e-127	0.00318116	0.00603614	6.36853e-245	5.91946e-160	0.0127002	0.00418877	2.80743e-112	2.77844e-18	0.0784184	0.0177235	0.000865283	7.97588e-59	0.005831	9.10876e-87	0.000870791	0.00628054	0.0069572	6.28653e-21	4.29609e-170	7.3957e-72	3.46072e-05	9.67024e-15	1.22601e-29	6.17914e-20	6.55189e-23	8.46436e-48	6.68227e-84	3.677e-46	0.00132822	2.91552e-58	1.40613e-129	7.09917e-08	0.00211398	8.11591e-24	3.24698e-205	2.20245e-129
SMYD3	4.41339e-53	0.00688486	6.54047e-62	5.94505e-12	0.0122916	7.07753e-13	0.00461343	5.15762e-59	2.39466e-136	0.0122319	1.72791e-67	0.00101898	1.85991e-18	2.10913e-15	0.00770271	6.22857e-286	9.46145e-160	1.00454e-23	0.00440469	2.09206e-18	0.00149652	0.0555887	0.00744483	2.52324e-08	1.34256e-30	2.43622e-25	1.93456e-168	0.00136405	1.18739e-110	0.0319022	0.00197248	2.20695e-155	3.92486e-12	2.70974e-47	5.6332e-05	0.000618004	0.0173153	1.58331e-60	0.00191179	1.388e-12	9.22834e-27	0.000262467	1.13529e-66	1.66471e-65	6.29118e-39	0.0110482	2.66252e-31	1.11304e-188	0.00334852
ID2	3.38162e-53	0.00233318	1.5907e-203	0.0261433	0.00197619	3.51434e-84	1.80257e-120	3.00234e-126	3.99681e-61	0.0158	0.0016067	0.00533331	8.00242e-188	0.00348083	0.000938317	2.17184e-43	1.28358e-90	0.00608109	1.3791e-185	0.0209369	1.55231e-170	7.92598e-35	0.000653498	0.00745781	3.83691e-07	2.31081e-49	1.12091e-32	0.00772919	0.0146315	7.94468e-05	6.35677e-24	0.0344389	4.25917e-131	2.14774e-70	1.47343e-42	5.06331e-19	0.0119288	4.54728e-25	4.44863e-34	1.24881e-25	7.74089e-28	3.27463e-28	3.16031e-86	4.56473e-155	2.28987e-75	0.00649889	2.7395e-56	0.00159757	0.00998728
ADAM17	0.00667981	0.00137506	0.00425189	4.93428e-22	1.38829e-24	4.8555e-100	0.010186	1.336e-116	4.30441e-63	8.96569e-97	3.37639e-69	5.60741e-64	0.00494482	8.36179e-41	0.00248399	3.24464e-35	6.79627e-55	1.98915e-39	3.67969e-166	1.43991e-51	6.87899e-47	0.00172039	3.85348e-55	0.00963116	1.023e-49	1.28517e-26	2.97201e-36	1.6512e-73	0.00593952	2.55896e-09	8.83761e-36	0.045553	6.01082e-14	4.36517e-54	5.06681e-54	2.10111e-15	2.96858e-30	2.19956e-129	0.00268828	0.0066579	0.00386935	7.07264e-37	1.6931e-90	4.64345e-155	1.66364e-66	9.43041e-07	2.41085e-54	0.000498937	0.00868146
CYS1	0.00388888	0.002333	2.69073585447247e-318	0.00180926	1.13798e-24	1.38145e-84	0	2.17526e-131	1.51288e-51	4.06083e-41	1.51734e-82	9.02372e-46	0	8.39395e-42	0.00482222	1.61169e-32	5.22182e-71	3.53058e-79	6.39612e-162	2.36065e-91	0	0.00240143	6.24776e-65	0.019429	0.00255984	0.00634746	1.23856e-25	0	0.00485155	4.78049e-101	1.79832e-08	0.0451146	1.03064e-144	4.01378e-63	3.64795e-55	6.08012e-17	1.56604e-50	1.54481e-83	5.53206e-66	0.000159674	1.33219e-44	2.18531e-39	2.94242e-75	2.27043e-126	2.46042e-76	0.00329141	0.00331904	0.00224561	0.00653426
RRM2	1.38743e-13	7.06187e-54	0.00153138	2.89319e-16	0.0675864	8.17881e-81	0.00378655	1.2238e-33	3.70325e-58	0.00395161	2.89383e-81	7.25229e-21	3.35517e-45	1.41005e-41	2.77693e-12	2.01372e-38	5.99408e-95	8.6265e-14	3.81693e-187	0.00232708	2.99849e-148	0.00206017	0.00108578	1.42505e-39	0.00440506	5.05758e-26	5.43479e-28	1.63301e-121	1.3307e-111	9.6397e-105	5.20554e-54	0.0447266	1.54349e-31	4.44968e-65	4.37955e-55	0.0540386	2.6329e-23	2.54804e-91	6.01571e-34	3.02498e-115	4.31253e-28	1.92773e-48	1.92352e-81	1.12184e-151	7.34694e-80	2.74988e-38	0.002806	0.000593684	1.57775e-42
ODC1	0.0053083	7.92499e-265	0.0119659	4.3425e-47	3.20227e-21	5.38832e-110	8.89761e-65	3.29239e-104	5.84372e-57	0.0035452	1.12305e-88	2.57549e-123	0.00834873	5.12834e-05	2.54654e-108	2.45215e-99	5.59101e-93	2.60462e-10	4.60598e-199	0.00464357	2.6779e-15	0.00169902	0.0133765	1.90388e-79	0.00583691	0.00012722	1.14821e-34	6.87459e-23	1.46015e-93	9.87023e-103	4.35978e-45	0.0450182	1.14395e-129	7.60995e-70	5.93545e-57	0.00646731	0.00240111	1.0029e-98	0.0237267	2.52065e-136	8.32184e-73	2.10392e-59	6.80791e-87	1.33533e-154	2.38166e-84	0.010987	0.00274458	0.000737382	0.0114345
ROCK2	1.91204e-76	0.0155207	1.72187e-30	1.53854e-19	0.000737361	1.57965e-71	0.010353	0.00291688	1.94615e-39	0.000950717	3.93431e-57	3.9961e-17	0.00159473	9.01759e-05	0.00887564	1.59257e-38	2.38377e-101	6.51421e-10	1.01921e-142	1.44841e-79	0.0218067	3.60992e-126	1.491e-06	0.000333514	5.16385e-128	7.59045e-10	4.97772e-37	6.45043e-57	0.00922759	3.53474e-144	3.51123e-65	0.0364278	5.14764e-15	2.15074e-127	1.81434e-39	0.000161898	0.0014558	8.08104e-111	5.34868e-54	4.43282e-42	3.68547e-59	8.12472e-31	0.00063217	5.49822e-141	8.94883e-54	4.84551e-72	7.37549e-43	0.01027	6.36122e-11
E2F6	6.48275e-10	0.000348129	3.21772e-288	0.00614022	4.1244e-39	9.83649e-83	0	0.0038746	1.94079e-35	0.00181779	4.6103e-53	6.04943e-44	6.19413e-225	5.65591e-05	1.98494e-115	3.20664e-78	1.94142e-112	0.0219709	1.59638e-171	0.0089033	3.02777e-117	1.12746e-118	0.0123488	6.45479e-112	0.00483922	2.40211e-05	8.61619e-32	0.00565111	5.59388e-36	1.75266e-140	6.24623e-06	0.0366185	2.33732e-185	5.50063e-126	1.54026e-39	2.30462e-07	0.00609966	3.4048e-105	0.00834906	3.76485e-77	8.99939e-38	7.06964e-28	3.46085e-17	8.07284e-131	5.47635e-51	0.00702458	2.8096e-34	0.00401016	6.40042e-68
TRIB2	0.00987455	0.00422369	1.41462e-32	0.00711959	1.31685e-13	2.08414e-69	0.00162551	0.0307796	5.64676e-36	0.0081191	1.51966e-51	9.75193e-52	2.45021e-27	2.73542e-51	0.0126153	6.27681e-67	4.97886e-95	0.0205125	1.58712e-155	0.00946212	1.84962e-62	1.00697e-119	0.00125005	1.29679e-117	1.20481e-30	4.9664e-38	5.07142e-12	0.00969328	0.00509129	6.59874e-136	0.0242765	0.0363002	3.64162e-89	7.69205e-121	9.14471e-40	1.13929e-21	1.10016e-05	6.01879e-108	1.25655e-104	2.97273e-21	3.42614e-48	1.89404e-33	2.84931e-30	5.35036e-133	1.44013e-43	7.45348e-21	1.37273e-35	1.03713e-18	8.52998e-164
MYCN	1.41677e-98	0.00354388	0.00857921	0.00783904	3.85427e-09	4.04454e-136	0.00309541	4.3561e-238	1.04792e-36	0.00415229	2.66078e-83	0.00273169	4.82111e-09	3.48312e-44	6.63432e-228	1.48801e-136	3.68246e-88	0.0786451	0	2.04679e-90	0.00666934	1.31316e-46	0.00605427	1.04725e-41	9.4812e-93	0.00167987	0.00276855	0.00157011	0.00188493	0.00604586	0.00463109	0.0468856	7.98184e-55	7.36867e-148	9.585e-71	8.45226e-06	4.46157e-117	1.95603e-116	0.00281648	1.29093e-116	8.95631e-93	4.145e-62	2.73627e-81	2.8767e-13	1.29171e-111	0.00266697	0.00233503	1.09911e-23	0.00349576
OSR1	4.88418e-40	0.0045961	8.5379e-10	0.00295223	3.91891e-33	2.28053e-109	0.00714139	1.60215e-111	1.02477e-21	3.07962e-106	3.18113e-246	0.00120045	2.24627e-62	4.03031e-11	0.0147621	8.1458e-61	1.98552e-91	1.21832e-95	1.39286e-162	2.21792e-30	1.21865e-89	1.21178e-22	6.51088e-05	0.00191146	4.28895e-64	2.74521e-07	9.25387e-21	0.00752127	0.00438226	3.98026e-18	8.4365e-32	0.0371166	4.25072e-109	1.56952e-86	0.00691067	7.12664e-14	0.00060597	2.7388e-52	1.14904e-48	2.15184e-102	2.68717e-85	3.20908e-29	2.25834e-68	9.43152e-158	5.40787e-116	1.57961e-10	0.00536015	1.86803e-153	0.00960015
GDF7	3.20253e-50	0.00367781	1.16102e-83	0.00412183	3.54542e-32	1.36665e-98	0.00630128	0.00180672	1.8962e-05	4.58514e-153	8.09213e-208	0.0031959	0.000443238	1.29517e-53	0.00124521	3.553e-69	7.95494e-97	6.51035e-38	7.61965e-128	1.07541e-23	2.57142e-39	3.56489e-48	1.97152e-42	0.00174002	2.81585e-42	1.76188e-05	4.23333e-06	2.0036e-165	0.00158304	1.90472e-102	9.92663e-11	0.0462379	1.97741e-122	3.41422e-109	2.56224e-42	4.35943e-30	4.09913e-53	7.65143e-22	0.00109863	1.71906e-14	5.75294e-64	3.89874e-36	7.01968e-76	1.07016e-144	1.6249e-103	0.00300974	0.000115757	2.34128e-161	4.94981e-08
TP53I3	1.9257e-166	0.0119635	2.54944e-40	0.00151968	6.50381e-09	6.90465e-96	2.35285e-140	8.64237e-30	0.000822832	4.2051e-33	2.02933e-152	9.96626e-13	0.000815283	5.97774e-35	0.00503575	4.67047e-142	9.61736e-113	0.00798861	1.91417e-106	1.30225e-117	7.12237e-140	8.38947e-84	6.87173e-31	0.000212012	7.73695e-102	4.17122e-06	0.000358843	1.95307e-52	0.0175755	4.60675e-51	1.70141e-13	0.0514617	6.12907e-133	1.99803e-83	8.57497e-71	0.00012738	0.00639326	2.1245e-122	0.000238542	2.67997e-76	2.49403e-52	2.42162e-53	9.27602e-85	6.80507e-133	8.09107e-141	1.55642e-101	1.22778e-46	1.91146e-129	0.00599873
CENPA	4.83071e-27	0.000516603	6.4147e-67	0.00106396	0.132098	2.91455e-148	0	2.88382e-32	1.91708e-81	0.00677699	1.01401e-162	0.000744041	3.87293e-86	4.10909e-61	2.58157e-26	2.97176e-117	3.10389e-91	2.98241e-32	5.69627e-137	0.000265645	3.50592e-116	5.82203e-74	3.61088e-13	0.00119988	1.54394e-18	2.24386e-08	4.95697e-93	0	5.24061e-55	1.01162e-67	4.39964e-37	0.0457749	6.18617e-185	1.74414e-86	1.89613e-54	0.00232167	8.1529e-55	2.94608e-104	0.00249003	1.54262e-13	2.72731e-48	1.53637e-80	6.81879e-114	1.17073e-149	5.09336e-137	1.07755e-15	1.1823e-46	4.06858e-221	2.77753e-05
MAPRE3	3.36911e-23	1.13687e-22	4.21028e-07	0.0020811	1.79193e-51	7.57526e-161	8.65996e-09	1.19564e-31	1.07069e-71	0.00703815	2.05433e-173	2.04703e-08	0.000972176	5.24131e-58	0.00519176	5.76066e-110	9.10053e-88	0.000594424	1.341e-124	1.80172e-103	4.50175e-90	5.61212e-71	0.00170524	0.00108244	4.30868e-49	1.02112e-14	2.28367e-91	0.00935704	0.00234206	3.79637e-65	2.50122e-23	0.0459664	9.70186e-115	2.11727e-84	4.66795e-54	4.80456e-36	0.0125104	3.88227e-113	9.11276e-30	1.29499e-05	1.86174e-33	8.28483e-71	4.35031e-111	7.74272e-136	2.59671e-139	6.81971e-05	1.43171e-44	2.49381e-166	4.75353e-06
CAD	0.000969475	1.24978e-44	1.2953e-13	1.63488e-27	1.94507e-28	1.6987e-180	0.00747123	3.55688e-63	1.9505e-87	4.12258e-95	7.70801e-175	6.43406e-92	0.0137573	2.86979e-67	1.53958e-139	1.70529e-136	9.25145e-103	1.97429e-96	4.73533e-161	0.0165227	0.0130796	1.42804e-86	0.010691	7.685e-59	0.000564705	0.0234691	1.38761e-109	0.00904288	5.17869e-83	1.07946e-82	2.63503e-12	0.0452622	3.97308e-24	2.18187e-95	6.0579e-60	0.0148716	4.59988e-29	5.40683e-129	0.0246692	4.88122e-25	1.8596e-19	4.57452e-86	2.53119e-139	1.68738e-122	6.56344e-148	0.0243723	7.83907e-61	1.20969e-223	1.79631e-13
NRBP1	1.90646e-264	0.0134933	0.00207895	1.57909e-51	8.34508e-38	3.42572e-153	0.00514792	3.4036e-111	1.4507e-79	2.41825e-167	4.07315e-171	0.00435063	0.00517766	4.96811e-65	0.0122418	1.16499e-122	9.25052e-62	0.00358421	2.96922e-121	9.6484e-126	2.65126e-83	5.08299e-83	5.13409e-107	0.00342188	2.64191e-30	2.55847e-24	3.61275e-98	0.0107889	0.00984042	2.89e-78	1.1591e-41	0.0466944	7.16559e-26	7.96731e-91	2.77171e-59	6.82119e-38	7.49696e-15	9.05874e-123	7.37714e-85	0.00447729	2.77812e-52	4.92151e-74	1.06077e-117	1.02643e-164	2.77805e-135	0.00344317	7.31233e-54	1.75797e-183	0.00353786
KRTCAP3	6.87227e-182	0.007642	0.00134716	0.016825	1.64248e-10	1.11391e-154	7.29428e-165	3.59592e-184	1.58792e-78	0.00607214	2.09239e-165	0.00816983	4.68479e-150	6.08627e-60	4.38945e-261	8.89221e-119	8.76169e-92	1.39663e-137	1.04948e-131	8.34641e-163	6.07509e-147	5.16567e-78	2.74321e-54	8.74171e-97	1.81567e-87	4.08728e-48	5.69169e-96	5.16163e-224	0.00991214	1.4495e-64	0.00809049	0.0466715	8.16184e-75	1.26888e-88	5.29959e-54	0.00101898	0.012737	2.01038e-113	0.0112865	0.0159518	1.0303e-17	9.30509e-64	4.1253e-115	7.91458e-145	2.78488e-142	6.77682e-31	4.23005e-45	2.35245e-182	0.00906589
IFT172	0.000268026	0.00383303	0.0124325	0.00484215	0.00300174	2.21375e-167	0.00744132	0.00566733	2.91001e-85	3.75398e-97	9.83884e-179	0.00200254	0.00728704	5.61001e-63	0.00606815	6.89192e-118	3.10112e-76	0.0171643	5.77088e-144	0.00907596	0.00169224	5.60811e-77	0.0129131	0.00491566	1.63559e-28	0.0012718	1.46443e-104	0.00727954	0.00298828	3.34664e-70	0.000745318	0.0464108	0.000251975	7.75561e-92	1.94247e-60	4.04042e-07	2.97907e-16	9.00386e-131	6.37452e-11	4.63209e-83	6.79629e-62	1.32751e-69	5.14179e-118	2.26377e-162	4.63153e-131	3.68244e-24	3.2721e-49	1.10239e-150	4.54925e-41
PPP1CB	9.38522e-78	0.00625239	0.0017156	0.0044622	9.71445e-29	8.914e-163	0.00785369	0.00266169	1.49838e-76	2.22201e-62	1.032e-191	0.00659872	7.54298e-119	1.48324e-34	0.00368982	5.85297e-101	2.47639e-58	1.25269e-151	5.78942e-131	1.43177e-135	0.000940373	1.65032e-84	1.76147e-98	0.00545676	5.97307e-58	6.53576e-29	3.61841e-93	7.36981e-112	0.0105051	5.95149e-50	0.00570112	0.0515522	4.59491e-113	1.04102e-97	6.18846e-69	4.50593e-07	0.00401432	2.05454e-128	6.87765e-22	0.0082514	5.22426e-62	2.78057e-78	4.33528e-113	1.05154e-167	6.43545e-133	1.31121e-19	7.41257e-48	1.4291e-152	0.00575486
ALK	9.1035e-144	1.84329e-33	0.00372094	0.0028189	2.47324e-16	3.2918e-190	0.00152958	3.6891e-52	1.39287e-75	3.50209e-44	4.54137e-86	2.87645e-236	0.00364875	8.89741e-20	6.82866e-168	5.87367e-114	9.12408e-84	0.047056	1.63632e-133	0.00958594	0.00751521	4.6224e-91	5.87972e-35	2.15265e-193	5.24565e-85	6.03502e-05	1.20913e-92	0.0127184	0.000102252	7.46546e-62	0.0044878	0.0576339	9.22701e-08	6.87895e-98	7.36212e-81	8.18556e-11	6.28452e-119	1.49238e-136	8.68517e-26	2.63975e-201	0.00260969	6.2455e-101	2.76698e-119	1.25593e-148	7.96712e-86	4.2547e-07	1.01949e-42	2.29783e-220	1.57815e-52
LTBP1	0.00691124	0.00543172	0.00420233	0.00329671	4.31624e-08	2.08964e-70	0.00259503	7.27037e-52	7.1668e-70	1.52648e-46	8.62431e-185	0.0110742	0.0059593	1.34503e-64	0.0285768	3.84362e-24	1.22091e-85	0.00134302	5.82302e-128	6.90125e-18	0.0330451	3.53616e-76	5.24256e-15	3.15451e-89	8.77968e-16	0.00443542	3.83892e-82	3.03027e-30	0.0117549	1.77057e-104	0.0141789	0.0522482	5.49571e-12	2.95763e-60	5.45572e-70	1.1977e-16	1.95038e-62	1.51701e-169	7.31342e-88	2.06703e-22	5.078e-29	1.56043e-53	7.7566e-80	1.13819e-107	4.86216e-234	0.00492124	0	3.41512e-86	0.00497733
RASGRP3	0.0339517	4.46476e-139	9.30733e-13	0.00576593	7.04002e-19	7.12356e-81	0.00869909	0.0014787	1.91626e-68	1.6585e-299	1.7004e-205	1.63895e-229	0.00216465	1.54402e-52	1.3039e-73	7.56555e-20	7.34832e-88	1.8626e-114	3.45982e-121	5.00141e-197	0.003504	1.23071e-57	6.48107e-210	7.73842e-75	0.0183443	1.12651e-05	4.71502e-89	6.58977e-111	0.000590173	2.18201e-100	0.0012439	0.0518192	1.38966e-102	2.0486e-46	7.97734e-62	8.10808e-14	1.10601e-49	1.50274e-113	7.54164e-05	0	4.39384e-08	1.81288e-64	1.0354e-64	2.8333e-158	4.86733e-192	5.35224e-23	1.9573e-296	9.32585e-91	2.17625e-14
EIF2AK2	4.6462e-27	0.013316	1.42434e-25	0.000840467	7.21992e-15	1.29167e-63	0.000362379	7.67543e-16	2.57448e-83	2.0621e-110	1.03976e-203	8.81593e-28	0.00318318	1.94559e-09	0.00657707	6.68506e-31	1.29982e-124	5.02076e-143	6.13395e-139	4.34473e-23	5.11727e-110	6.27803e-22	6.35773e-82	0.0025178	0.000174901	1.97168e-62	2.44381e-44	4.23584e-233	0.0108349	1.16064e-58	1.72094e-80	0.0472483	8.4246e-128	9.80761e-36	0.00510441	3.87791e-13	2.34063e-67	6.2936e-77	8.22592e-30	0.00868846	6.20303e-16	7.1275e-78	1.33806e-107	1.19402e-202	4.14275e-137	1.87369e-115	2.10588e-96	3.0044e-17	0.00307583
PRKD3	0.00705355	0.00372454	1.93945e-54	1.44574e-09	1.98135e-11	4.23685e-68	2.27396e-131	0.0304069	3.486e-70	0.000187913	4.98762e-213	2.45311e-86	2.63129e-07	2.30807e-09	0.00337137	4.73831e-31	1.04542e-96	5.48073e-11	6.24449e-132	0.00132085	0.00258149	9.41867e-22	0.00480115	0.000221179	0.0137224	0.00962176	5.96807e-43	0.00774644	0.000962287	3.23934e-66	0.00731682	0.0473963	1.58159e-28	5.91253e-37	0.00503617	1.88039e-05	4.00194e-41	1.31778e-80	5.69681e-74	1.07438e-79	1.25019e-33	2.9577e-67	2.91673e-104	5.5778e-182	7.33177e-139	0.00257844	1.24028e-92	8.73497e-27	1.56595e-176
SOS1	0.0105154	0.00356655	2.15342e-58	0.00875136	1.69327e-50	9.9548e-58	0.00962466	1.56152e-106	1.51009e-142	0.00714604	3.66512e-205	0.00361654	6.05767e-14	2.037e-14	3.00357e-37	2.36864e-26	1.50217e-84	0.00687355	3.541e-138	0.00658183	2.46392e-53	5.53245e-25	0.00423355	1.0939e-67	7.05206e-05	1.38965e-20	1.19786e-90	9.8217e-10	5.80972e-06	8.43515e-60	0.00434804	0.0482294	5.69601e-16	6.17078e-37	0.00466524	3.77161e-34	0.00101015	2.61644e-91	1.52278e-33	0.00233784	0.000741799	4.99991e-64	4.13054e-88	5.08925e-159	2.5467e-142	8.17688e-40	3.5528e-97	2.22089e-129	0.00551934
CDKL4	0.00617603	8.94107e-11	0.00337308	1.49975e-07	1.73346e-12	1.91635e-47	0.0058684	0.00148251	9.91261e-138	9.4273e-43	3.62183e-203	0.000481815	6.7669e-51	8.19539e-12	0.00306249	6.79503e-31	5.07821e-100	2.62842e-47	6.4192e-125	5.06861e-105	0.00385719	2.73116e-22	2.85058e-38	0.000946407	3.54832e-26	0.0059297	6.33161e-83	0.00185082	3.21587e-34	9.10093e-53	1.2337e-39	0.0478244	0.00210634	8.05681e-36	0.00483718	0.000172517	2.29052e-42	1.48489e-78	7.97332e-17	3.22631e-07	1.43004e-69	6.72986e-41	3.57619e-86	1.3732e-169	2.00718e-143	0.000993978	4.60798e-93	3.52685e-125	8.29654e-45
MAP4K3	1.49238e-126	0.0407152	0.00255396	0.00309577	2.21896e-07	4.91151e-21	0.00500567	0.0029117	1.87742e-131	0.00190043	3.7358e-202	0.00556341	2.51008e-115	4.12554e-12	1.5542e-33	8.839e-10	1.8302e-119	5.80226e-19	1.46944e-154	1.33574e-33	0.00464542	4.2757e-27	0.000476882	0.0152533	1.38561e-66	5.77124e-27	1.37801e-62	0.00585825	0.0148509	4.33878e-57	5.59841e-35	0.0481665	9.56241e-34	1.72437e-37	0.00481819	1.89253e-22	0.00841847	9.12935e-85	0.00357954	2.72747e-21	1.14981e-80	4.01441e-40	1.44891e-98	2.778e-182	4.56306e-142	1.32121e-75	5.55422e-99	6.14753e-111	0.00181322
PKDCC	3.20133e-188	0.0110934	4.93252e-102	0.0123843	2.16724e-18	9.48159e-35	0	1.96336e-45	4.77271e-65	3.55183e-96	4.83772e-80	2.75537e-88	2.99276e-69	3.61647e-27	9.57153e-24	9.27558e-29	9.29221e-88	0.00762857	2.61108e-145	0.0183627	1.84827e-160	6.76833e-75	0.00366448	0.00461593	1.73612e-81	0.000153141	9.99936e-21	6.93167e-145	0.00573713	4.23569e-76	2.16623e-10	0.0555317	1.83413e-82	2.47201e-65	7.93005e-37	3.39177e-16	0.00755136	3.25933e-152	1.73542e-10	2.50923e-146	8.33656e-71	6.92644e-37	2.16874e-87	9.14364e-181	4.88683e-253	0.00894229	0	3.53621e-75	0.00236759
EML4	1.93137e-74	1.40421e-11	0.00531677	0.00585107	0.00210412	8.10556e-47	0.00999323	1.22583e-145	2.03796e-73	8.90772e-50	2.7746e-80	3.49709e-17	0.00459851	4.66329e-33	4.18197e-58	3.07096e-29	3.91361e-92	0.0104448	9.53943e-139	0.00157538	1.24356e-05	2.46645e-83	3.39912e-10	3.87076e-16	0.00407231	7.61197e-26	2.14536e-23	0.00568204	0.0186328	2.42213e-80	0.00508045	0.0548602	0.00527836	7.97252e-69	4.39692e-39	0.00613509	0.0122106	1.43959e-164	0.0177022	1.08258e-46	2.20075e-17	1.9682e-37	2.84432e-94	7.16711e-158	3.67053e-251	6.8482e-40	0	7.49612e-129	0.0084877
COX7A2L	1.501e-16	1.51372e-41	1.30041e-180	2.26364e-45	4.12414e-84	7.95817e-53	1.12799e-165	0.00550668	8.26183e-67	2.56414e-69	2.48458e-75	0.000832799	0.00288513	1.90036e-62	2.3723e-81	8.86681e-27	2.03679e-84	0.00534111	1.85286e-124	0.000573308	4.54507e-206	9.31343e-74	0.0022443	0.000787532	0.000204275	2.03922e-07	1.13612e-21	4.39505e-277	0.000562092	1.79191e-106	1.05449e-38	0.0548661	1.91653e-108	2.784e-63	2.27253e-36	4.08132e-69	0.00249445	1.97192e-142	0.0221899	4.15762e-68	7.39572e-76	1.06974e-28	6.14538e-87	1.82561e-175	1.76935e-256	0.00156133	0	1.36725e-129	1.79575e-56
PPM1B	0.0107321	6.38412e-133	1.65273e-140	0.0163936	1.5588e-14	6.20227e-50	0.00646729	1.40061e-96	9.85889e-125	0.00290258	2.64337e-33	2.22992e-14	1.19991e-205	2.05672e-75	1.46716e-137	1.67616e-22	1.81817e-74	7.07415e-37	2.16111e-142	5.49259e-55	1.00189e-266	1.59529e-86	6.10562e-11	0.0148389	0.00310554	5.20507e-11	3.46038e-52	0.00648579	2.04312e-36	3.22063e-128	0.00259596	0.0567108	2.44191e-65	5.36998e-79	0.000129198	4.52537e-23	0.00588699	2.48805e-40	0.0138021	2.96642e-16	2.43207e-48	4.71845e-44	4.41362e-92	1.65086e-180	3.91874e-147	8.71329e-66	4.7817e-91	7.9114e-118	0.00991092
PRKCE	0.0177688	0.00444789	0.00172754	1.77231e-36	5.32353e-51	2.14611e-38	0.0071469	0.0129898	2.33861e-140	7.46519e-110	1.854e-29	9.87356e-56	0.00718732	5.26993e-79	0.000889252	4.81991e-32	6.35099e-107	0.0137704	9.79809e-109	5.01493e-127	5.87525e-105	1.82424e-90	1.27443e-08	0.00363054	4.23978e-76	5.15083e-05	2.36388e-61	0.0049581	0.00523104	2.28233e-130	2.10567e-23	0.0568264	7.99951e-43	9.23087e-79	2.99319e-06	2.29479e-26	7.92881e-107	6.27399e-100	2.81491e-11	9.82871e-164	0.000289901	5.22496e-42	1.63206e-93	2.40839e-183	6.49331e-51	0.000566191	0	6.06901e-137	1.65826e-91
EPAS1	1.85713e-190	0.0183758	8.72026e-26	8.90877e-17	8.8691e-49	5.94414e-42	0.00102654	5.36868e-54	9.437e-117	9.78411e-149	1.66753e-28	0.00304283	0.00438826	7.22567e-80	0.0152212	2.18724e-54	1.90197e-112	2.75373e-06	1.63929e-138	7.79092e-108	1.91723e-18	1.12869e-96	1.01469e-76	0.00751691	1.04168e-125	1.05824e-25	1.03826e-48	0.0078499	0.0119449	1.69599e-127	2.31133e-44	0.0570332	0.00217124	2.83438e-79	1.67814e-06	1.65163e-60	0.000675263	1.14776e-108	2.27855e-51	0.0098221	4.43074e-18	4.47378e-38	2.33923e-52	9.35813e-177	4.23654e-46	5.40978e-36	0	6.14351e-132	0.00653988
RHOQ	0.00246998	3.30244e-06	0.00116674	6.55606e-62	8.99583e-112	4.84502e-49	1.5613e-125	0.0280097	2.30319e-127	2.31589e-101	1.22412e-33	5.10942e-73	1.04001e-138	2.01826e-76	0.0140741	3.16186e-56	7.24462e-112	0.00362027	6.05224e-165	4.71358e-05	1.06637e-255	3.15905e-88	4.28883e-05	0.00732456	0.00268192	2.84677e-27	1.54833e-55	5.11961e-137	0.0118791	1.26866e-134	6.10714e-90	0.0565401	1.75461e-191	6.11315e-73	1.71852e-06	1.03901e-86	2.23958e-50	1.419e-83	8.39808e-154	1.06931e-125	4.16213e-55	3.76584e-66	1.79026e-53	8.51394e-195	1.05524e-62	0.011863	3.46718e-286	1.8432e-145	3.66061e-204
CALM2	1.72224e-117	0.00886834	1.92352e-277	3.91682e-23	0.00940261	4.81827e-33	4.21979e-185	1.72379e-51	1.12358e-131	0.00996589	4.79667e-44	0.00411633	1.50251e-89	3.85749e-75	0.00152277	7.92129e-27	5.96435e-111	0.0104365	1.5302e-140	4.26452e-51	0	4.18223e-82	8.46075e-10	0.000481707	6.11144e-106	6.684e-17	3.02052e-48	7.58079e-126	0.014973	1.54237e-121	1.56506e-25	0.0573482	1.23089e-264	3.86266e-71	1.56002e-08	0.0151056	0.00199987	4.89989e-75	0.000499128	3.98466e-90	1.75918e-37	7.77797e-61	5.33184e-87	4.61297e-183	1.58274e-53	5.69306e-63	5.75358e-289	3.67348e-138	0.00336231
EPCAM	1.4789e-163	0.0171175	0.00171136	0.0187124	1.86394e-52	8.6437e-36	1.02438e-16	4.65316e-202	3.84864e-135	0.0125073	2.93959e-52	0.0159701	0.000384683	3.33236e-78	4.88522e-253	2.42819e-31	6.06812e-89	3.58145e-191	1.36171e-128	1.24394e-123	1.78891e-89	7.058e-91	2.34422e-48	0.00328587	9.33024e-33	4.01096e-69	1.48664e-58	3.82499e-19	0.0130395	3.22641e-129	0.0052762	0.0555924	1.39637e-64	6.65168e-74	3.38189e-09	2.5446e-34	0.00986316	1.71491e-85	0.0221819	0.00892456	0.00072744	1.1599e-38	6.85449e-88	2.96632e-157	1.25854e-137	1.01055e-132	1.79766e-296	5.46099e-62	0.0157751
MSH2	1.10598e-05	0.00266179	0.0259193	8.04072e-06	2.82984e-11	2.37973e-38	0.0012017	1.24472e-152	1.92443e-148	0.0156591	9.37033e-50	0.000191204	0.00727995	1.90304e-79	4.48452e-172	2.71328e-44	3.03694e-125	9.84178e-53	4.8986e-169	1.37552e-23	9.28344e-56	5.40641e-91	0.00476468	7.49003e-26	2.95124e-45	7.18141e-21	9.05759e-67	0.0080832	0.00454842	8.4232e-133	2.50678e-41	0.0554564	0.00227173	8.52441e-77	9.50783e-10	0.0427587	2.11482e-23	5.83363e-88	0.0119133	1.66036e-57	0.00131113	2.70444e-41	4.80274e-97	3.13869e-199	1.07278e-141	9.22885e-65	0	6.64284e-66	0.00435371
MSH6	0.0102406	0.00101166	6.01174e-22	1.56513e-11	2.14537e-12	8.66174e-27	0.0118156	3.11606e-171	1.14747e-167	0.0101465	1.32705e-46	4.69848e-23	0.00865533	8.83928e-79	3.11388e-103	1.68266e-54	4.97587e-144	8.94898e-42	1.19413e-168	0.00118459	0.004834	8.93901e-89	0.0116347	3.99736e-94	9.1041e-43	7.43914e-21	5.69013e-110	0.00870664	0.00128141	1.10407e-142	4.31398e-49	0.0536449	1.22526e-11	5.09659e-71	7.78219e-09	0.044952	1.17861e-87	1.77342e-85	0.00497137	0.000277668	2.30112e-29	4.54992e-41	6.4558e-99	9.83735e-157	3.91424e-139	0.00461932	2.52541753684882e-317	2.01316e-147	0.00364905
VRK2	7.3804e-25	8.7028e-45	0.000453507	1.14879e-48	7.86515e-38	1.33016e-94	0.004827	5.86147e-84	1.42999e-65	8.13219e-93	1.66121e-18	0.00152328	0.00934397	0.0089625	1.86168e-58	2.24868e-76	6.2331e-58	3.444e-190	1.90881e-52	3.96153e-118	2.08846e-31	7.103e-76	8.8496e-100	2.14117e-05	1.92898e-26	2.4649e-87	3.88576e-80	3.19586e-23	0.00155298	8.96184e-73	1.32786e-90	0.0303651	9.23536e-84	3.28969e-59	0.00636041	2.52915e-46	3.98285e-30	2.16112e-211	0.0425233	0.00201852	4.05634e-31	3.45661e-106	1.79374e-83	6.47505e-111	1.56463e-151	6.43768e-103	0.00292291	7.97005e-176	9.00654e-58
REL	0.0299235	1.54671e-114	1.87204e-89	0.0187569	7.94398e-30	3.61529e-154	0.0052831	2.09493e-189	9.57028e-59	1.38818e-112	7.44362e-33	0.000970005	0.00269899	1.97451e-47	2.41114e-173	7.50468e-99	2.07256e-79	2.47742e-144	2.50949e-45	2.16231e-166	0.00377541	1.39013e-55	5.64326e-51	1.78455e-104	1.69197e-15	4.35756e-19	2.48707e-42	1.72025e-144	7.3117e-61	1.21428e-110	0.00596129	0.054631	1.12832e-73	1.4878e-23	2.06732e-22	3.50513e-23	1.40923e-43	2.92636e-169	0.00857359	0.0216496	1.55846e-47	1.49995e-81	2.82083e-74	1.29121e-75	8.20127e-179	2.28505e-24	3.11544e-221	5.50552e-151	0.00829679
XPO1	7.06152e-37	0.00605228	2.52693e-14	8.53184e-07	0.0323998	2.41881e-140	0.00665963	3.20033e-83	8.03271e-69	0.00108926	1.36492e-42	3.49399e-50	0.00226132	1.96576e-56	2.06117e-85	9.25877e-101	1.15102e-105	8.76911e-62	2.85094e-51	0.00312006	1.39516e-27	4.86486e-82	0.00617517	1.07015e-96	2.21609e-93	0.00408992	1.19863e-79	0.00607019	2.33871e-61	1.73762e-131	0.00152919	0.0521972	2.30412e-15	2.87019e-46	1.50958e-29	0.032882	2.56086e-106	2.82864e-181	0.00855058	1.17643e-22	2.00094e-34	5.85059e-105	9.67906e-85	8.84649e-93	3.86994e-127	1.97505e-38	9.50675e-232	2.51198e-210	5.67475e-07
ACTR2	0.0158182	1.83598e-156	1.45452e-89	8.59067e-27	0.0104736	5.26633e-146	1.50639e-204	3.97059e-57	2.3355e-54	2.44339e-168	1.08418e-23	0.000871488	0.0109646	5.43415e-43	0.00203121	2.79279e-77	2.8517e-56	7.02523e-135	1.13537e-30	1.96511e-23	4.81701e-208	4.53144e-64	1.94065e-124	1.33161e-30	1.11659e-49	0.00039365	5.16697e-74	1.46147e-182	1.99013e-155	1.03371e-108	9.78789e-23	0.0536533	1.85514e-194	9.71881e-34	1.80875e-17	2.43447e-07	1.11437e-70	5.33388e-157	1.46909e-06	4.65432e-61	1.98769e-101	2.87396e-99	9.37832e-79	9.71037e-97	4.9762e-165	1.58232e-13	2.0368e-198	3.24046e-209	3.37602e-28
BMP10	0.00431836	8.87686e-86	2.37228e-11	4.93086e-21	1.24907e-10	1.28503e-143	4.83816e-23	4.68233e-95	5.97524e-53	5.4213e-61	3.0155e-92	0.000764888	0.00685656	7.46657e-142	1.1145e-16	9.21573e-98	1.75956e-92	1.34088e-27	2.67365e-33	3.71342e-111	3.23648e-56	2.46854e-94	2.18158e-09	2.77397e-18	3.963e-05	1.46104e-10	8.27123e-71	0.00953854	6.09356e-80	4.89858e-96	1.20917e-39	0.0403836	2.81443e-74	0.00206394	0.00144889	2.96258e-11	1.30138e-67	5.03353e-155	0.00175477	1.18656e-114	5.52372e-69	1.89266e-84	2.21688e-66	7.79015e-102	4.10435e-114	7.49521e-14	4.87176e-213	2.1316e-173	0.00165707
MXD1	3.22919e-57	0.00068935	2.14113e-109	0.0032864	5.19138e-84	4.22559e-137	0.0012303	8.02018e-214	3.34461e-57	0.00251744	2.1949e-38	4.4072e-102	0.00318046	7.64568e-145	2.39993e-123	1.27224e-98	2.43468e-91	0.000929454	1.81988e-37	7.83384e-228	8.00733e-109	2.88467e-102	5.75813e-17	1.03854e-121	7.47358e-12	2.34001e-40	1.45032e-67	3.48455e-95	5.77624e-18	1.01951e-97	0.012758	0.0417846	3.10093e-265	1.35428e-31	0.00353355	9.64636e-47	1.58868e-19	5.46941e-92	0.00631692	0.0156227	4.94886e-33	1.40256e-69	4.82666e-69	1.49664e-96	9.13408e-157	0.00377074	2.15917e-230	5.20951e-177	0.00799126
TGFA	3.50614e-209	0.00819714	1.16379e-157	0.00999609	1.19683e-58	3.527e-131	0.00015969	0.00680932	1.11718e-49	1.19119e-138	1.72314e-71	2.91427e-97	0	5.87931e-127	0.00398526	1.29241e-84	3.3921e-88	4.33984e-226	7.60775e-25	1.00193e-187	3.84899e-41	5.01121e-88	1.61751e-167	0.0227658	1.24038e-124	3.34405e-37	3.38385e-60	0	0.00659594	5.40633e-79	1.5498e-33	0.039014	7.89254e-238	1.14711e-26	0.00444296	7.02035e-56	9.18777e-92	2.86309e-69	0.00678471	0.00672886	1.3758e-90	2.27096e-104	2.02091e-66	1.76346e-95	1.94305e-116	7.4453e-102	9.16075e-194	5.22769e-174	0.0056173
SMYD5	2.57165e-67	0.00166249	1.31811e-166	1.24172e-16	4.25469e-32	1.89761e-111	0.00461514	0.00183264	8.12473e-31	2.31086e-145	1.34558e-71	1.52927e-06	1.92536e-219	5.17923e-51	8.75222e-70	1.54109e-188	6.49368e-58	2.5479e-26	0.000939293	0.00494909	0.00617969	7.76686e-123	1.03468e-19	0.00180298	0.00275364	0.00286528	1.01367e-82	4.73048e-127	0.00442536	8.40079e-102	3.74139e-54	0.0396513	1.63939e-115	1.39492e-70	0.00338981	1.58126e-19	0.000873268	0.00403349	0.0167807	6.37396e-17	6.00198e-128	6.92948e-70	2.9629e-78	4.21799e-63	1.79737e-123	0.00943565	0	2.03403e-218	1.80123e-15
ALMS1	0.00521893	1.1854e-57	0.0221507	0.00382502	6.63708e-25	4.01358e-118	1.29003e-32	9.70528e-188	1.51204e-46	0.019348	3.80153e-85	3.93079e-40	0.00229132	2.66763e-60	1.17912e-61	2.99222e-159	1.44838e-58	0.00646126	6.20128e-18	0.00972608	0.0133062	4.99067e-133	0.0180311	2.40127e-122	6.60656e-07	0.0068738	6.44281e-96	0.0105042	2.13712e-22	1.13281e-112	0.00637066	0.0387352	2.92162e-27	4.53994e-80	0.00305784	2.00079e-07	4.89202e-83	0.00214223	3.42835e-36	6.23369e-82	4.35104e-09	1.86548e-80	1.50206e-106	5.53036e-68	3.50619e-139	0.00974443	0	8.83201e-251	0.00793464
HK2	0.00159585	3.31239e-57	4.03962e-27	3.20448e-72	4.72389e-16	2.88322e-27	0.00205817	0.00978653	4.59584e-56	7.31997e-58	2.0606e-112	0.00617194	0.0127918	6.56293e-73	0.00312923	6.40185e-124	1.57404e-48	1.78073e-25	2.50289e-17	1.46331e-56	1.02482e-12	1.97442e-80	0.0106581	1.49298e-07	0.00250034	2.93304e-12	7.12999e-48	0.00530609	1.85618e-86	1.48966e-71	0.0240054	0.0355102	9.57327e-62	0.000598535	0.00995451	3.202e-18	1.83689e-43	7.2404e-67	0.00919314	5.45484e-20	1.58579e-80	1.31546e-63	5.52418e-93	5.20297e-63	9.55761e-35	0.0114574	5.66566e-161	8.3406e-234	5.78692e-58
CTNNA2	2.74477e-94	0.000669952	0.000439043	0.00630701	6.07676e-21	1.86863e-38	8.96868e-12	1.81303e-22	9.54369e-40	0.0271797	2.1564e-76	2.90162e-202	1.11651e-84	1.00533e-53	3.79546e-65	5.93903e-172	1.5685e-63	0.0485418	1.86127e-05	9.50259e-193	0.0360081	1.76037e-79	0.00732704	1.21152e-226	0.00645068	0.000252424	2.48658e-27	0.00740206	0.00408224	4.23647e-99	0.00285117	0.0392033	1.04062e-40	1.22501e-57	0.00745012	1.35042e-11	2.41323e-55	3.21363e-38	0.000422142	6.97379e-237	2.59728e-12	8.55281e-37	2.48052e-95	1.58294e-58	3.48355e-52	0.00272674	2.40579e-47	2.22597e-258	3.84449e-05
TCF7L1	4.51465e-243	0.0109458	1.16303e-16	0.0114683	8.25745e-20	4.87447e-67	0.00813638	0.000837107	5.17822e-57	2.16751e-120	8.02623e-54	0.00977878	8.66021e-86	0.00284877	0.00142825	4.14799e-76	2.87894e-53	3.36206e-90	1.09451e-41	0.00758057	8.90954e-22	7.1563e-73	6.71516e-27	0.00363702	6.17527e-244	0.00922625	1.60007e-70	7.15302e-06	0.0105234	3.05569e-56	0.00375849	0.0293978	1.33289e-87	4.38495e-71	0.0104142	1.47162e-35	1.16496e-104	1.71927e-69	9.13346e-24	0.0168505	5.46638e-51	9.03611e-54	2.18546e-79	1.56263e-65	8.42604e-39	0.00894923	4.20161e-146	3.5286e-39	0.000581656
CAPG	9.79534e-46	0.0167351	1.6457e-38	0.00108562	0.000384218	4.12814e-52	0.00254979	0.00946391	6.21458e-60	4.75192e-191	1.04577e-52	2.32138e-10	0.00246252	0.00299136	0.00501169	1.92631e-79	1.78673e-61	4.32499e-188	1.5379e-39	4.29797e-56	5.84675e-105	1.31344e-73	1.48136e-111	0.00648997	1.18052e-121	6.90062e-05	2.80479e-41	3.12982e-69	1.18793e-54	5.65919e-53	7.93817e-07	0.0292352	8.6226e-41	9.14471e-69	0.0103551	5.3612e-08	1.74919e-91	1.42649e-71	0.00473319	0.00751772	1.66636e-61	7.38858e-48	2.69283e-87	1.8483e-54	6.01297e-36	3.0329e-57	3.04884e-143	2.79043e-51	0.00972973
USP39	1.15664e-11	9.09026e-10	1.73497e-72	0.00622135	0.0111618	1.03245e-64	0.00102126	4.71986e-77	4.27219e-77	0.00174654	1.54719e-54	0.00584018	0.00771011	0.00279932	1.13499e-94	3.0652e-103	1.3293e-95	2.42203e-102	3.10614e-59	3.70569e-24	0.00408896	5.30007e-74	0.00657956	3.03137e-135	5.99808e-85	2.00919e-18	1.37989e-49	1.51195e-84	1.68273e-21	2.19311e-58	0.0112497	0.0293637	1.26249e-59	1.87402e-70	0.0103111	0.0149655	1.08651e-65	3.04057e-63	0.0183456	0.000586523	8.25207e-47	7.61291e-44	5.09418e-92	2.60582e-55	3.13276e-39	0.0114901	1.94011e-138	5.81076e-71	7.6113e-05
KDM3A	0.00721359	2.9942e-47	0.0108388	0.00327082	3.41461e-13	7.25009e-71	0.0156485	0.00254549	3.33317e-78	0.0119683	2.4127e-44	1.54299e-21	2.4429e-15	3.71929e-32	0.00108221	3.38365e-97	8.0766e-81	2.75749e-36	4.14223e-58	0.0112809	0.00295189	1.76737e-68	0.00501912	0.0029469	0.00497767	5.0411e-09	8.14499e-45	6.09518e-21	7.46805e-108	5.19766e-79	0.00406755	0.0290596	5.4639e-42	2.39215e-76	0.0101653	6.08867e-28	6.44868e-37	5.3562e-159	0.00674772	0.000199286	1.60997e-17	7.15041e-43	2.09111e-96	4.95387e-92	6.30382e-30	0.0016654	1.45264e-152	1.51116e-56	6.06949e-38
SMYD1	1.74277e-17	4.14779e-21	1.36912e-30	0.0030787	1.49943e-21	1.68542e-49	4.10019e-68	0.00278663	3.02441e-23	3.18677e-173	1.49548e-38	4.24211e-14	1.96997e-58	2.86959e-30	1.28217e-152	1.02688e-137	7.37901e-15	4.81107e-143	0.00072073	7.07561e-158	0.00477135	2.91731e-65	2.53375e-75	3.92581e-159	1.39523e-91	2.61935e-27	3.27286e-17	2.21211e-05	4.00306e-06	3.37199e-76	1.57363e-19	0.0286917	1.8846e-85	3.3018e-76	0.0105593	9.42251e-11	2.66348e-113	1.42282e-155	0.00682276	1.18446e-96	8.16482e-45	2.14012e-36	7.4594e-78	1.20834e-14	9.30294e-28	0.00275852	1.74926e-141	1.72011e-50	9.82603e-82
EIF2AK3	0.031407	1.44139e-141	6.29551e-17	0.0105942	6.11485e-20	9.3635e-52	0.0106416	1.88942e-19	9.36973e-53	1.73647e-49	1.23465e-28	0.00425033	8.23957e-64	3.98725e-37	0.00116893	3.29975e-168	7.14116e-52	2.59689e-108	3.08604e-05	1.57708e-186	0.00672112	8.52599e-93	4.84201e-50	0.00766788	0.0219282	1.90262e-23	2.42832e-44	0.0109935	0.00519912	1.0628e-82	3.90365e-05	0.0300133	1.76697e-123	3.27773e-100	0.0104529	7.95977e-45	0.00552727	1.04489e-225	5.94739e-37	0.00148631	1.31397e-78	4.1965e-36	2.11493e-103	1.27716e-44	2.31951e-32	0.000365222	9.02264e-176	8.51284e-79	0.00481783
DUSP2	0.0159084	6.36727e-175	2.2673e-53	0.0127455	1.80197e-18	9.23142e-26	1.04481e-69	5.39879e-94	1.95284e-151	1.28262e-33	0.0104338	0.00115127	0.00438189	1.49996e-89	1.70862e-78	1.72439e-70	0.000397153	9.95495e-60	1.17973e-33	2.16953e-68	0.00130617	3.27529e-122	0.00454288	2.98903e-212	0.000308663	0.00275515	3.7366e-205	1.49191e-153	7.82656e-90	2.22527e-142	0.0101123	0.0184369	5.0437e-51	1.03742e-152	0.000605933	0.000964648	8.20266e-22	1.16676e-181	0.00819783	0.00602294	3.4543e-37	2.46296e-33	5.21764e-144	5.27669e-176	4.07414e-76	0.0141542	0.00435612	6.62408e-59	0.00291687
ZAP70	0.0110113	1.16576e-136	1.08914e-05	0.00161489	1.42427e-28	8.03686e-74	0.0106183	1.4772e-86	7.9003e-168	2.02279e-87	0.0113625	1.7847e-85	2.04487e-35	7.76808e-89	1.1639e-266	5.17923e-73	0.00121094	1.83394e-132	1.58409e-25	1.26763e-93	0.00914829	9.82564e-110	5.66838e-25	1.61737e-285	0.00386468	0.000799561	6.70883e-221	4.44067e-10	1.61194e-85	1.43512e-131	6.19364e-05	0.0188302	4.26794e-50	6.64113e-147	0.000524664	3.01448e-17	7.1722e-67	7.32833e-182	5.22765e-17	4.04014e-138	1.23331e-31	1.85637e-07	8.24497e-138	1.46647e-228	2.45335e-67	0.00285761	0.00459655	3.875e-47	7.74592e-15
INPP4A	1.52648e-34	0.00491055	0.0044232	0.00752349	1.36261e-35	1.08334e-46	0.00676202	5.98441e-41	1.96284e-173	8.68809e-05	0.013555	4.63093e-78	0.00224138	9.39819e-59	0.00141863	3.86085e-95	1.60607e-29	0.00478305	1.15208e-44	0.00506661	0.00247575	2.99019e-141	0.0112423	7.94851e-81	0.0327087	3.25985e-12	1.24975e-224	0.0101032	1.93209e-25	7.89488e-79	0.0107852	0.024276	3.28522e-70	3.83567e-124	6.83154e-13	1.65061e-21	2.42458e-05	1.6537e-186	9.29198e-44	0.00475172	1.05276e-13	1.2991e-20	3.38468e-63	2.22787e-184	2.96151e-90	7.07982e-25	0.00259202	9.58212e-47	2.7692e-12
MAP4K4	0.00883565	0.0126045	0.0148593	1.06016e-38	2.84225e-21	7.4408e-91	0.00793577	0.00146614	2.68878e-78	9.14133e-29	0.00968702	7.98359e-140	0.00692282	2.2256e-62	0.0126116	3.23645e-127	4.42396e-45	0.000930431	3.89236e-15	0.00271579	1.50634e-14	1.75895e-128	0.0033029	1.95918e-18	4.24176e-125	7.92897e-08	9.76736e-97	0.00823682	3.83933e-33	4.40187e-59	5.44322e-20	0.00889808	1.03729e-27	1.1854e-109	0.00247683	5.34088e-32	0.00233332	2.40592e-166	8.46095e-59	1.23927e-99	4.53461e-81	1.1613e-19	5.61086e-200	4.48656e-202	6.27029e-88	1.6646e-31	0.0022725	0.00363168	0.00153359
IL1R2	7.52403e-141	0.0018365	0.00161575	0.00533484	3.28411e-16	3.02746e-82	0.00904793	4.07692e-150	3.05561e-63	8.379e-154	0.00965726	2.82894e-35	2.28967e-14	4.19768e-58	2.38858e-101	1.3576e-106	3.83735e-19	4.57012e-109	9.66469e-13	3.35525e-142	0.0138323	1.44571e-119	1.46275e-143	0.0110679	2.61588e-33	1.5849e-16	1.29112e-91	0.0118125	0.00682339	3.1794e-54	3.48103e-26	0.00912035	8.13097e-55	1.97515e-110	0.00253803	1.27154e-12	0.00394628	1.07266e-166	0.00645985	7.04671e-71	4.81027e-66	4.19957e-23	3.11461e-192	2.57377e-198	3.22657e-84	1.70351e-13	0.00271912	0.00500854	0.00271136
IL1R1	6.12739e-162	0.00812973	1.05743e-15	3.67028e-07	5.14781e-53	6.20555e-79	4.06787e-54	5.94862e-109	1.61622e-63	1.15685e-144	0.0091268	0.0158778	0.00279385	5.17742e-58	0.0222282	9.29868e-108	3.97578e-28	5.83229e-47	1.00227e-20	1.80923e-64	2.26298e-113	2.62552e-118	2.53865e-144	0.0129052	1.41065e-51	3.46019e-21	4.45955e-89	2.55601e-56	0.0102225	4.67978e-52	1.50398e-47	0.00912885	7.7294e-126	3.60108e-107	0.00250531	9.98431e-58	1.15158e-11	9.1567e-157	3.86213e-71	0.00225817	2.08307e-72	5.46601e-20	2.3355e-193	2.11699e-218	1.22098e-79	2.40338e-62	0.00268267	0.00498034	0.00759652
NCK2	1.19572e-124	0.0124556	0.000586953	0.00895014	2.16419e-11	2.32104e-81	0.000542488	0.0358081	1.14519e-165	0.00181956	0.00698345	0.00144197	0.0020271	8.79803e-61	2.13477e-22	9.23886e-101	2.00113e-42	0.00276015	0.00445005	1.00866e-102	2.48586e-61	3.95815e-129	0.00252187	0.000326002	0.00088039	0.00128411	9.84751e-186	0.00933885	9.18121e-12	6.80938e-46	0.00455611	0.00964403	8.95231e-84	4.51869e-96	0.00243596	3.53214e-17	0.0118392	7.01819e-148	0.000681567	0.000213729	8.56839e-21	0.00145437	2.54693e-193	5.94139e-296	3.53495e-117	4.83734e-23	0.00182762	0.00184841	4.78942e-132
RANBP2	0.00778291	5.56847e-161	0.00887908	0.0058103	1.09318e-77	7.21814e-43	0.0100484	2.36613e-06	3.01414e-155	0.0038051	0.0132783	3.39425e-05	0.00441821	7.09114e-76	4.44009e-127	1.70615e-53	1.01255e-38	0.00823719	0.00312028	0.00403415	0.0277113	5.72881e-143	0.00325953	0.00119643	0.00171013	1.02384e-28	2.54173e-45	0.0042825	4.04007e-87	6.62393e-67	2.39965e-07	0.0100767	0.0488097	1.16644e-115	0.000711007	6.01314e-35	0.0185915	3.52836e-165	0.00871058	3.51459e-25	0.00224758	6.44297e-05	3.05332e-236	2.9515e-237	7.58157e-142	4.85497e-12	0.00606791	7.67757e-08	6.43288e-83
NPHP1	2.88808e-107	0.00817351	0.00529517	4.67374e-37	4.09898e-47	2.8228e-43	1.02159e-77	0.000485491	2.09633e-151	0.00532623	0.0128896	0.000635834	0.00242901	5.04531e-70	0.0096998	4.61538e-25	4.61203e-28	3.56024e-89	0.00587845	3.62464e-07	0.000722731	1.13847e-129	2.16908e-24	0.0175499	1.13337e-107	2.20846e-20	1.85104e-96	4.03898e-122	0.016148	2.58251e-57	1.01871e-14	0.010508	3.8379e-18	7.04284e-111	0.000902462	1.71344e-35	0.0123341	2.09071e-156	5.1006e-69	0.00222715	1.5296e-75	0.00145325	2.92233e-221	1.66861e-280	7.28521e-134	2.73693e-21	0.00682326	0.000402361	0.00202359
BUB1	0.00101255	3.20119e-118	5.31477e-54	4.20917e-30	0.134577	2.63685e-60	0.00279356	6.79846e-57	1.85792e-170	3.34348e-11	0.0129252	3.6329e-74	0.00754761	3.98474e-74	2.70288e-13	3.3411e-41	1.1193e-54	3.40781e-125	0.00462307	8.44329e-07	1.82585e-37	4.82289e-137	3.77617e-20	0.00291429	0.00640799	2.94543e-11	1.43591e-100	0.00695292	2.05889e-131	2.75497e-57	1.73125e-48	0.0102073	4.22199e-38	7.05462e-114	0.00080861	5.97061e-06	1.96867e-17	5.05457e-153	0.00187848	9.00736e-101	3.61763e-60	0.000183029	1.73004e-228	2.15191e-298	1.83154e-138	3.57836e-27	0.00653059	3.57007e-06	3.97842e-05
BCL2L11	0.0270448	4.80361e-06	2.39059e-28	0.0112434	3.47365e-14	1.24225e-55	2.33171e-81	5.56225e-154	1.35594e-150	3.09434e-05	0.00311969	7.71082e-13	8.49682e-61	1.06242e-56	1.74798e-110	2.85695e-58	1.0105e-46	1.79853e-149	0.00495042	1.89254e-197	1.44038e-106	4.8249e-118	3.83526e-72	2.29014e-89	0.0209718	4.09704e-08	4.25443e-136	8.89589e-112	2.35774e-46	1.64635e-53	0.00680995	0.0133946	1.81904e-91	8.2297e-73	0.0032382	0.00230444	2.46389e-28	7.50331e-240	0.00736739	2.93866e-76	8.68339e-12	0.00216957	4.99997e-190	6.86664e-117	3.46811e-197	9.41174e-15	5.36625e-123	0.00869873	0.00656232
MERTK	2.78859e-93	0.0100053	0.000213457	0.00676302	2.12515e-18	8.47906e-39	0.00869922	0.0128709	5.34708e-77	3.02642e-14	0.00234745	6.37429e-22	0.00269132	1.25799e-57	7.21367e-229	2.01591e-34	4.46412e-36	2.49389e-125	0.00205667	0.0188577	3.56796e-19	2.31376e-125	7.50254e-35	0.0029959	0.00106855	0.00302773	3.66765e-69	1.62026e-23	0.0049348	4.33451e-68	0.00702359	0.0128397	1.2503e-31	1.8596e-74	0.00323063	1.45497e-06	0.00370044	3.57135e-235	0.0130395	6.20791e-75	6.30315e-35	0.000974185	4.84831e-227	1.76431e-142	2.01519e-195	1.59039e-41	8.05188e-127	0.00435186	0.00108785
PAX8	7.70236e-171	0.00356307	0.0057312	9.89074e-05	1.65695e-10	2.2842e-23	3.97042e-102	1.48496e-175	1.2177e-151	1.3774e-87	0.00356351	3.06739e-64	1.442e-28	3.99575e-55	6.28566e-58	1.49776e-24	6.07537e-11	9.90682e-203	0.00579873	3.98331e-118	0.00948677	1.89109e-115	3.08709e-116	0.0703411	1.36485e-169	9.89909e-05	2.50749e-29	0.000460862	0.00229176	1.46001e-48	1.61183e-57	0.0134003	4.19833e-89	6.34298e-73	0.0033169	1.31165e-14	3.4443e-168	4.51334e-224	0.00355103	3.08442e-109	8.2153e-93	1.29377e-08	1.0437e-225	2.46484e-184	1.56303e-183	0.000883284	4.19727e-121	0.000927541	0.00289715
STEAP3	1.14395e-191	0.0147891	0.00702692	1.0834e-54	1.78993e-27	1.58776e-24	0.00317496	1.91224e-116	4.77678e-171	5.36919e-42	0.00307483	0.00674546	0.00293094	5.28234e-115	0.0260502	3.12805e-37	2.20738e-56	4.78507e-176	0.00486218	0.00303056	8.3709e-25	1.38823e-100	1.48308e-55	0.0105608	2.04526e-48	3.85969e-38	1.29634e-100	0.00148915	0.0078286	1.10361e-128	4.21824e-82	0.00285279	0.00726552	5.22328e-106	0.00569101	9.85123e-18	0.000879766	2.28235e-208	9.05302e-31	0.00117974	2.17009e-19	1.14113e-16	1.32699e-224	2.59289e-185	4.54375e-184	0.00703883	5.30456e-143	0.00142443	0.00780619
GLI2	9.3227e-204	0.00996136	0.00988622	0.00519893	1.96144e-24	3.17302e-25	2.07041e-11	8.41899e-12	7.50948e-149	3.22408e-116	1.3744e-19	4.91196e-120	0.0141374	2.33728e-24	0.0151825	3.12116e-35	8.9347e-44	0.0126526	0.00301369	0.0105886	0.0199617	1.57566e-115	0.00491712	0.0056027	6.02856e-124	0.0039785	2.82808e-97	0.0101445	0.00723308	7.97465e-56	1.41644e-21	0.00942323	1.05919e-35	2.3747e-77	0.00453191	2.55443e-21	1.17936e-122	5.678e-190	1.87659e-59	0.0031034	9.50245e-63	0.00012847	1.84667e-209	9.06826e-160	1.92413e-159	0.00657604	9.09383e-101	1.65344e-05	0.00541152
INHBB	1.54266e-186	0.0119042	0.00278261	0.0114703	5.17189e-16	6.08929e-15	0.00575786	3.78003e-180	1.54609e-154	0.0126445	0.00161301	0.0315811	0.00135608	2.17477e-91	0.00651252	7.03568e-20	5.49253e-40	1.22053e-195	0.00422651	1.86028e-109	1.24711e-07	1.06929e-104	6.94479e-61	0.0100337	1.70524e-136	1.8018e-07	1.58942e-96	0.000723716	0.00957809	1.33498e-179	0.00476888	0.00328499	3.44242e-49	1.49485e-109	0.00561949	2.62961e-08	0.0056419	1.25119e-185	0.00374644	1.81449e-31	1.92924e-57	0.000238474	8.28941e-199	9.54096e-161	3.50078e-170	1.68861e-16	1.34651e-131	0.000675333	0.0105011
RALB	2.24545e-167	0.0279276	0	3.10864e-27	8.29415e-18	1.28052e-26	0	0.00762088	2.50609e-156	1.71392e-131	0.00276605	0.00281836	0	5.67569e-91	0.000222871	6.89853e-28	3.69317e-28	2.62347e-113	0.00618661	5.20282e-21	0	5.1101e-102	5.5858e-137	0.00970011	6.10928e-85	1.13621e-42	9.45902e-94	0	0.00597727	1.59331e-190	1.89803e-54	0.00347176	8.12125e-240	1.02565e-111	0.00564252	7.68964e-36	7.17947e-15	1.38322e-185	4.60041e-12	0.00116415	2.46346e-101	1.14144e-13	3.02543e-213	2.93252e-202	8.0119e-171	7.38868e-82	2.88165e-137	0.00227042	1.11883e-68
ERCC3	0.000182503	6.30446e-49	1.49834e-100	4.26303e-07	3.30914e-17	8.78398e-43	0.00302683	0.00524691	1.55314e-65	0.00250263	0.00108233	3.55417e-60	0.00154395	8.67413e-83	4.41097e-34	1.61018e-106	1.55221e-72	0.00173616	0.00212634	2.9037e-16	0.00574041	1.75868e-70	0.00991416	2.78079e-27	0.000261307	2.54186e-05	0.00191699	1.64254e-11	0.00517812	3.094e-103	0.00637723	0.000150827	3.84804e-62	2.40494e-110	0.00711345	1.05411e-08	0.00254019	1.71736e-44	0.0101198	1.34377e-31	4.60461e-48	1.85247e-31	6.50461e-221	3.03679e-257	1.26154e-42	0.000608524	3.2026e-71	0.00370752	8.25666e-68
MAP3K2	0.0018717	6.49357e-06	0.0113181	0.00317581	1.45665e-37	2.05452e-37	0.00254654	2.74025e-50	1.42404e-63	4.25442e-37	0.00088196	0.00157514	5.6486e-54	2.48292e-75	0.0052315	3.14089e-75	1.71237e-57	7.37753e-184	0.00105881	0.00087076	4.89712e-09	2.30345e-73	7.86264e-117	0.00710327	4.65183e-17	2.00122e-52	0.00218996	0.000828072	0.00441875	9.72354e-95	2.57531e-41	0.000362006	7.01034e-31	5.42276e-104	0.00716288	1.99695e-41	0.00740594	4.50309e-44	6.12358e-34	0.00651919	8.00844e-75	3.68291e-32	6.88954e-243	0	2.20172e-40	2.31906e-63	3.49313e-74	0.00507044	0.00171572
PROC	6.54511e-150	0.00630342	0.00625867	0.00992022	2.29073e-21	6.70377e-45	0.00203695	2.92876e-220	4.64853e-60	5.91991e-47	0.000377787	2.33003e-114	0.00360988	1.85982e-77	1.03401e-66	9.5607e-75	2.37865e-41	3.26253e-204	0.00270379	2.61418e-78	0.0035972	1.86976e-67	2.61951e-69	3.23589e-16	3.67246e-172	8.54913e-14	0.00280528	2.2838e-130	0.00500255	2.17727e-97	0.00467939	0.000506828	2.85361e-50	1.02828e-106	0.00728245	2.4404e-16	0.0583805	9.13113e-45	0.00386262	0.0156607	1.64913e-54	1.37141e-33	8.5949e-218	2.00869e-249	6.03276e-39	1.72157e-15	4.57684e-70	0.00491998	0.00724584
MCM6	0.00479679	6.24657e-169	0.00145674	0.000352205	9.62483e-09	6.23324e-51	0.00795577	6.82557e-149	1.59711e-52	0.00734678	4.36848e-19	2.29155e-104	0.00314819	2.3582e-139	4.01261e-133	5.16966e-132	2.8678e-110	5.32271e-10	2.06793e-28	2.57244e-14	5.82203e-35	4.27132e-70	0.00917012	6.49468e-71	0.00355912	0.000603585	0.0026071	0.00114574	2.62162e-229	1.25164e-155	2.76961e-25	0.00450645	2.3537e-18	8.82596e-121	0.0133353	0.0740098	2.56183e-71	2.19402e-138	0.00633467	9.5292e-85	1.52026e-41	1.05558e-09	1.19397e-67	1.56125e-233	1.69165e-122	8.06139e-06	3.19144e-68	0.00143319	0.00362096
CXCR4	0.0312997	2.02848e-215	0.00128266	0.013491	1.9795e-09	1.0956e-56	1.16486e-45	5.98636e-97	2.47154e-56	0.0132029	1.38887e-07	1.02463e-36	0.0029414	2.38113e-141	2.84815e-53	1.6985e-128	2.49753e-91	4.50498e-15	1.05586e-23	0.000910629	5.14862e-18	4.94036e-70	0.00826287	0.00114051	0.0129455	2.55671e-06	0.00209636	0.000713384	1.72459e-132	2.79873e-143	0.00766256	0.00486315	9.20207e-84	1.63188e-119	0.0130749	4.6379e-05	2.25385e-38	1.44278e-34	0.00334202	6.51672e-159	6.91893e-49	7.98637e-06	2.28413e-69	7.1561e-237	2.98306e-120	0.00753434	1.04918e-57	0.00599639	0.00824683
ZEB2	0.0115413	0.00148411	0.00142393	1.72199e-53	1.37205e-05	2.18539e-52	0.0102861	0.0230748	1.03645e-79	8.11961e-121	0.00504577	1.61286e-236	2.69942e-25	1.09849e-148	0.00584476	4.47037e-35	4.22498e-73	1.91274e-18	1.76333e-28	0.0223301	0.0187444	6.74401e-142	2.37115e-28	2.2145e-113	1.85094e-86	0.00128877	0.00273372	0.000472919	3.80874e-85	1.1315e-160	4.71703e-08	1.52076e-39	1.35306e-36	1.39589e-171	0.0122459	4.77485e-15	1.28935e-208	2.00998e-61	5.46165e-68	1.28808694438869e-317	6.69956e-23	4.62485e-05	4.77298e-68	0	2.38874e-84	0.0123059	0.0025533	0.0053813	6.11869e-173
ACVR2A	1.2553e-124	0.0166954	0.0140665	0.00563876	1.70351e-43	1.17817e-70	0.00518897	1.36025e-76	1.88923e-82	0.0131173	0.00312543	0.000367714	6.71398e-65	6.3052e-118	0.0059962	5.44702e-42	2.70408e-82	0.00177796	3.75404e-20	0.0134018	6.90944e-71	4.91676e-53	0.00942477	4.8367e-57	1.61503e-08	4.70632e-40	0.00296067	0.00745042	0.0291787	1.11039e-48	0.0101411	1.72452e-47	9.97991e-08	7.94813e-176	0.0127403	1.12694e-27	0.00840875	1.91077e-63	3.07581e-18	0.00095108	2.94727e-46	0.000400903	5.20944e-66	3.74948e-283	1.47993e-47	1.11778e-23	0.000972906	0.00603227	0.00259603
ACVR1	7.60933e-264	0.0317713	0.00222834	3.42176e-100	3.71999e-65	7.37503e-25	0.00482089	0.0178626	2.4549e-123	1.8571e-99	0.00301005	1.56809e-59	0.00422153	2.34084e-152	0.0238861	5.59139e-81	2.84782e-78	1.06761e-64	1.99252e-46	1.62229e-18	0.00118336	5.6586e-98	1.00644e-103	0.00476564	3.66594e-81	6.75736e-47	8.30142e-71	2.14851e-15	0.0181127	3.53507e-227	5.14939e-39	0.000256927	1.28344e-76	7.46226e-91	0.00919136	4.57251e-82	0.00573544	1.75407e-16	3.89251e-149	0.00194184	4.08979e-47	0.000639253	7.59821e-97	0	1.05154e-143	5.58074e-15	1.40709e-24	4.53431e-35	2.25416e-141
ACVR1C	1.45889e-193	0.0060652	0.00341252	0.00412616	1.77842e-15	1.01255e-30	0.0028219	0.0143654	4.05241e-116	0.0118962	0.00237114	4.5178e-124	3.18268e-43	3.91275e-152	2.16955e-104	2.28758e-75	5.65895e-72	1.57616e-168	7.40533e-37	7.97619e-189	1.37464e-32	1.14027e-97	3.39207e-45	1.98861e-102	0.00932491	1.53173e-38	6.60635e-64	0.00138238	0.00624545	7.45781e-223	0.00818097	0.00246299	3.21274e-168	8.31601e-89	0.00867324	4.86263e-06	0.0272353	1.68787e-10	0.00251697	0.0229264	6.14349e-79	0.0004836	1.28097e-91	5.23721e-285	2.08929e-150	0.00206347	3.83066e-21	2.78298e-29	1.03277e-89
DPP4	2.32286e-117	0.00557971	0.005298	0.00403546	6.48131e-09	2.41735e-50	0.0064789	3.79923e-120	9.75742e-130	9.90956e-170	0.00559527	6.03594e-76	5.08114e-71	1.10552e-174	0.00380934	6.38946e-70	2.94911e-74	8.67317e-156	1.12272e-36	2.19449e-76	0.0019714	2.94966e-130	1.06898e-79	0.0284019	1.17523e-51	6.41066e-09	7.45778e-128	1.27841e-12	0.00640122	2.90582e-166	3.17922e-35	2.89048e-40	2.01939e-53	6.35287e-117	0.0134582	1.82659e-18	0.0141509	5.86631e-06	0.00363635	7.13168e-136	5.94122e-27	0.00191383	2.00488e-84	2.08958e-288	1.29244e-115	1.00208e-14	2.82804e-08	1.99449e-43	0.0104163
STK39	0.00866635	0.00772964	0.00465253	1.87005e-07	6.69804e-07	1.05014e-102	2.05587e-84	3.57242e-122	9.23644e-213	0.00633602	3.52841e-26	3.89238e-38	7.29727e-12	2.63238e-79	3.13089e-150	1.11093e-74	2.58033e-68	2.11192e-63	2.73306e-126	1.60315e-108	3.39149e-160	6.62404e-71	0.00581304	5.45613e-42	7.9175e-59	8.44101e-22	1.74222e-176	0.00805423	0.00266242	5.12668e-82	0.00385129	1.29191e-56	1.18544e-05	7.44311e-53	0.0222335	4.21528e-14	0.00275614	3.00793e-47	0.00925813	0.000552342	4.81512e-07	0.000397052	1.99616e-80	0	3.65755e-84	3.52205e-08	0.00409136	1.02614e-189	0.00776101
NOSTRIN	6.51007e-172	0.00401408	0.00984454	0.00687625	9.7887e-17	1.0909e-114	0.00388315	1.56138e-130	2.32624e-189	6.51788e-236	3.7051e-25	0.00657531	5.46344e-33	1.08972e-75	1.05047e-218	6.42353e-71	1.38867e-68	5.4615e-179	5.90448e-119	2.64374e-159	2.92497e-28	1.26076e-70	5.83137e-195	0.00175275	8.8346e-131	0.00059853	8.53894e-168	9.2601e-13	0.00308799	3.01076e-83	0.00202928	1.39059e-56	7.59931e-86	5.34871e-52	0.0222768	1.07385e-05	4.125e-18	1.61436e-43	0.00538836	2.0893e-188	6.3907e-86	0.00116272	3.17905e-77	0	2.09361e-83	1.00372e-22	0.00431268	1.47689e-175	0.0041345
SPC25	1.70136e-26	2.33164e-22	0.00197042	1.76859e-18	0.0729151	2.51618e-96	1.10582e-31	0.000350834	2.082e-191	0.00419724	7.24073e-23	2.88285e-52	2.964e-48	4.18678e-80	5.58876e-10	4.06142e-83	5.48832e-71	9.08644e-60	4.61368e-144	4.96442e-14	0.00450758	8.1254e-73	6.8751e-18	0.00280596	8.24869e-49	3.14829e-10	3.60606e-169	0.000325702	4.8955e-56	4.97967e-87	1.31347e-34	8.16905e-61	1.40137e-148	4.50998e-54	0.0221154	0.0421742	1.48311e-27	4.63648e-42	9.78432e-36	2.07987e-77	5.46218e-44	3.9354e-05	5.85963e-85	0	1.07088e-84	5.06261e-20	0.00410046	2.25694e-214	9.01394e-50
LRP2	2.97452e-68	2.01727e-100	0.0301865	0.00211729	2.07796e-24	2.31395e-130	0.0094046	0.0128933	8.7349e-223	2.04361e-77	3.56479e-25	0.011722	1.28986e-09	8.70567e-80	9.25899e-153	8.79175e-79	7.96876e-84	1.0264e-123	3.32092e-149	7.08128e-149	0.0256682	2.31726e-74	2.25873e-53	0.00393844	2.03904e-23	0.000792145	7.73235e-190	0.00682894	1.19588e-41	1.18736e-88	0.000766496	2.78134e-60	1.63953e-16	8.32585e-60	0.0221104	0.00151231	7.78942e-114	2.64219e-52	0.00190562	1.07631e-68	1.40744e-40	3.36324e-12	1.90264e-101	0	7.39357e-83	0.000274735	0.00364239	3.12154e-227	1.88891e-57
MYO3B	4.70023e-65	1.86038e-137	0.0182484	0.00213549	2.06685e-24	2.1683e-118	0.0117119	5.73858e-116	1.93392e-203	1.85605e-29	4.77599e-28	0.000766916	0.000510614	1.17111e-82	2.50917e-116	2.74103e-68	4.45227e-53	2.59617e-46	2.86493e-135	1.6821e-88	3.31413e-20	7.34453e-73	8.19743e-33	2.4081e-30	0.00121534	7.43428e-15	4.86972e-176	0.0108497	1.85819e-71	7.20916e-85	0.0021226	1.6556e-59	1.49278e-13	4.17715e-56	0.0224571	3.01898e-17	5.05561e-72	1.16969e-49	0.000256425	0.000337513	0.000691215	2.46596e-14	8.06185e-91	0	2.06106e-83	6.15034e-39	0.00383292	8.7708e-195	8.12922e-25
TLK1	0.0117452	2.70045e-120	2.95953e-115	0.00736468	4.95108e-20	3.66115e-116	0.0100109	3.82579e-128	5.74536e-195	4.9954e-07	1.51985e-29	9.38734e-14	0.0115177	1.32802e-87	3.94532e-74	5.54243e-84	1.56271e-92	1.55486e-54	1.83988e-124	1.72252e-07	3.81001e-17	4.20622e-82	1.33207e-10	0.00127116	0.00175312	3.25724e-15	2.72616e-176	0.000905684	5.51844e-99	1.02738e-82	1.69248e-09	4.07664e-69	1.44053e-152	7.5099e-53	0.022751	8.87071e-19	0.00392055	2.69255e-84	0.00836895	2.14882e-98	4.5089e-34	1.32743e-20	1.08665e-90	0	3.44744e-83	1.27901e-32	4.56386e-66	2.66134e-181	0.0102071
HAT1	2.97871e-35	6.55438e-64	4.28396e-35	8.96659e-18	0.00774275	1.69382e-108	0.00592515	0.000125483	2.15875e-189	0.000190087	1.18819e-20	0.000921782	5.30267e-15	1.8533e-85	1.04082e-22	1.16568e-63	3.74266e-49	2.3691e-185	5.62855e-107	1.65445e-46	1.42124e-25	2.3372e-79	9.85685e-104	3.50539e-05	2.52906e-76	2.22107e-36	3.15142e-172	1.08167e-187	2.80452e-113	1.43766e-81	1.18845e-27	3.10216e-67	4.14661e-114	1.56719e-49	0.0226555	0.0475908	0.001424	9.21713e-80	1.30302e-21	0.000523497	2.41656e-28	1.02108e-45	4.94607e-96	0	8.74631e-82	5.09091e-29	1.60597e-60	8.81713e-196	5.54472e-62
ITGA6	1.41468e-120	0.0332835	0.0191566	1.83444e-09	7.77631e-31	3.45302e-89	0.00722666	0.00942371	3.85964e-180	6.81443e-55	1.17411e-23	6.19609e-42	9.63434e-76	1.78879e-86	6.48934e-14	1.87781e-64	3.34244e-55	9.23032e-82	1.20461e-105	6.61087e-117	0.00424584	8.3674e-83	1.67814e-85	1.11511e-111	2.69578e-64	0.0062437	4.25636e-161	0.0021341	0.0150882	2.64505e-84	0.00441427	1.90847e-67	1.21753e-16	5.47228e-51	0.0226155	2.25547e-26	1.36021e-45	9.21193e-90	0.00199087	0.0248479	7.5393e-66	2.07275e-35	2.65007e-95	0	5.25592e-79	4.69068e-32	1.53478e-63	1.46622e-158	1.35576e-51
PDK1	0.00612112	8.21375e-81	1.86877e-67	5.92346e-06	0.00454659	1.05855e-103	0.00485807	0.00140968	2.26722e-187	0.00569783	6.40831e-24	1.20353e-60	0.00380111	5.6413e-85	0.00778292	1.16884e-49	3.19078e-47	1.69352e-43	2.6088e-139	3.49114e-57	1.1796e-06	1.12051e-78	0.0130193	0.00317293	0.0249275	0.00318438	1.63026e-165	1.87726e-52	3.8889e-63	5.0174e-81	0.00909696	1.234e-65	4.90163e-35	2.33381e-48	0.0226766	5.68691e-06	0.00768531	3.1828e-86	0.00214665	9.92818e-79	1.89388e-21	1.00618e-35	4.34128e-97	0	2.17598e-77	0.0174563	1.30523e-62	3.36072e-174	0.0043811
RAPGEF4	8.19932e-77	0.00112058	2.80801e-37	0.00533485	3.49774e-27	2.98674e-92	0.00896079	0.0117617	1.58107e-200	0.0152336	1.14435e-32	3.38661e-114	0.0118979	5.1828e-92	1.07116e-73	2.5001e-89	1.1094e-89	0.0224877	1.26475e-93	5.8947e-69	0.00546568	1.16094e-88	0.0029322	3.29129e-171	0.0064572	1.43763e-07	6.00731e-179	0.00311094	0.00202263	8.61183e-96	0.00627174	1.75932e-76	8.58215e-50	2.39595e-60	0.0230703	7.77479e-15	0.038897	1.1857e-57	0.00122305	2.18783e-37	1.43441e-23	1.61147e-27	1.14541e-105	0	4.20659e-43	0.00443949	0.00410754	5.35637e-205	7.22591e-50
CIR1	0.00500426	2.2525e-15	1.05667e-63	3.33607e-42	2.02791e-132	1.05402e-91	0.00407358	2.18275e-28	7.85389e-217	2.28551e-19	4.35443e-35	8.21553e-35	1.01549e-37	7.71801e-102	0.00310951	9.74007e-94	4.0565e-80	0.000240663	4.75809e-79	9.12494e-29	4.60139e-26	2.84935e-96	3.67942e-35	0.00191805	0.00088109	2.24841e-95	8.54875e-194	0.000738476	1.29722e-61	1.83104e-100	3.10639e-49	3.57878e-87	3.10473e-58	2.00777e-64	0.0252059	3.23071e-152	0.00430024	4.04702e-63	2.21389e-46	0.00168794	4.01927e-49	3.54269e-33	1.46516e-99	0	7.84861e-47	1.34785e-75	1.7685e-12	3.09744e-189	0.00355615
ATF2	1.88419e-08	3.20705e-114	0.00644845	5.37021e-10	1.02638e-07	3.48588e-101	0.00327207	3.96871e-86	2.00634e-216	0.00664956	1.24554e-32	3.48958e-176	5.17377e-79	2.42624e-94	0.0041794	3.29333e-84	3.46373e-82	0.00486279	1.92226e-73	4.04228e-06	1.23295e-38	4.63409e-93	0.00249131	0.00550334	0.00123939	3.76094e-32	9.20128e-196	2.26191e-137	3.65725e-99	4.76192e-93	1.56592e-22	4.52716e-77	6.64024e-52	1.48296e-62	0.0230453	6.60946e-10	0.0078623	2.13858e-59	0.003612	1.77012e-150	2.84689e-45	6.1404e-57	1.07403e-112	0	1.09537e-40	0.00359408	3.56769e-08	1.61759e-222	0.00524839
TTN	0.0204243	8.75534e-190	0.0338624	6.58652e-14	2.05143e-39	3.46142e-169	0.00893023	6.17088e-130	2.22941e-249	2.16252e-180	7.26045e-44	7.80213e-167	0.00782648	2.42567e-102	4.15002e-298	2.20145e-118	2.54685e-113	4.81166e-187	8.69239e-110	1.64157e-230	0.0209052	7.59526e-106	1.2066e-115	4.57976e-239	0.0148742	0.00258555	2.64619e-226	0.000793579	3.5179e-132	2.07983e-116	0.0033758	1.10594e-84	3.58342e-06	3.54758e-92	0.023813	3.235e-09	1.0089e-120	0.00574118	1.34474e-15	0	7.68299e-15	1.20614e-62	3.65315e-149	0	7.14341e-110	0.00106806	8.58145e-22	5.73778e-279	1.17445e-20
FRZB	1.14638e-70	0.00410066	1.16723e-09	0.00335466	1.92458e-09	1.4942e-82	0.00340864	3.11262e-18	9.52524e-226	0.00365021	0.00351687	2.47127e-169	1.24075e-80	1.58989e-94	0.00273176	0.00268871	4.59511e-105	0.0341687	3.28061e-11	0.0326211	4.4953e-175	5.00323e-114	0.006996	0.000221698	0.00775296	4.46639e-14	2.40278e-74	2.47064e-37	0.00486625	5.4955e-98	0.00411108	1.17037e-69	1.08481e-26	3.93382e-107	0.0218025	1.10978e-08	0.00558469	0.0089159	1.98619e-09	2.89996e-180	1.31802e-41	1.83069e-42	4.05147e-117	0	2.71911e-43	0.00423873	1.10587e-49	1.66719e-243	0.00126428
ITGAV	4.98612e-232	0.0257935	2.03927e-56	2.74766e-17	7.83654e-19	3.50745e-64	0.00280947	0.00032772	8.42713e-207	2.03246e-133	2.08758e-45	1.08273e-67	0.00230762	4.1919e-112	0.0184734	3.0622e-16	3.61388e-72	2.56939e-155	2.791e-35	4.66808e-101	0.00624075	1.42415e-72	1.09932e-130	0.0237095	2.18928e-185	8.48957e-26	5.98401e-121	0.00544401	0.0211407	4.1624e-133	8.1509e-95	9.35691e-07	0.0223868	2.28346e-68	0.0263744	7.11626e-38	6.99241e-27	4.92595e-52	3.42719e-107	0.00558828	0.000512814	7.52157e-32	9.16863e-114	0	5.27379e-70	2.18292e-62	0.00423657	3.00735e-183	5.91168e-54
WDR75	1.78562e-27	1.32227e-108	0.00254992	1.51776e-63	4.30941e-26	9.48838e-145	0.00710392	3.88771e-101	6.84247e-177	3.20866e-117	1.89969e-54	4.00758e-57	0.00470006	1.70165e-110	3.48002e-90	5.26479e-33	5.07992e-96	1.40303e-05	1.59177e-45	0.00151217	0.00630906	9.20126e-69	0.00262545	6.74825e-143	0.00110837	1.27476e-29	6.21043e-144	0.00641323	2.66549e-85	2.91238e-141	6.97774e-11	0.000301437	3.91012e-76	5.91375e-67	0.0258442	2.41757e-09	1.63862e-42	2.16589e-52	0.0311388	7.34527e-20	6.68094e-64	4.25907e-69	3.79111e-120	0	3.25609e-70	0.0199339	0.00477961	2.58144e-185	6.68733e-10
PMS1	0.0107156	1.39968e-209	8.53037e-80	1.44792e-36	1.1773e-35	4.21081e-134	0.0109797	3.89877e-100	8.23318e-170	0.000440618	7.95653e-51	9.15364e-108	0.0056768	1.34674e-113	4.73686e-56	1.20155e-39	3.93451e-89	8.35642e-30	1.5363e-48	0.0072837	2.74055e-52	1.16268e-69	0.0103136	1.44767e-98	0.00125545	1.55004e-05	2.74594e-145	0.00011867	4.48031e-121	9.55836e-132	9.6336e-20	1.93838e-05	9.8678e-105	3.64288e-63	0.0259057	0.00211804	4.24368e-28	4.43246e-79	0.00991335	4.60284e-82	9.12662e-61	9.57691e-69	3.28509e-127	0	1.13022e-48	0.0206612	8.94802e-45	1.26239e-185	0.00105294
STAT1	1.21507e-83	0.00708655	0.00296057	1.4052e-23	0.00072187	9.75764e-112	1.35381e-68	0.000269601	1.93981e-175	5.06664e-133	1.48154e-50	1.63952e-30	1.59264e-52	1.50379e-111	0.0114129	8.57222e-28	1.58165e-68	2.17124e-174	2.29729e-35	1.64881e-69	0.00206251	2.50187e-68	1.31288e-172	0.0153044	0.00781127	1.12093e-26	2.00914e-132	0.000943938	0.00801778	1.58239e-136	1.45007e-43	0.000316216	1.4003e-57	8.94181e-67	0.0262445	6.41122e-18	2.05311e-70	2.79433e-44	3.18388e-21	0.00261161	0.000401327	9.65392e-71	1.05358e-114	0	3.53407e-60	1.48388e-46	0.0050969	4.1388e-186	0.00101953
STK17B	0.0242494	5.17529e-214	1.74036e-100	2.17208e-61	0.0124438	9.24912e-67	0.000984209	3.27727e-82	3.2286e-172	9.4909e-158	4.71035e-05	2.38226e-35	0.00168019	6.16869e-94	0.00732539	4.68106e-20	2.95124e-75	2.42578e-123	1.82272e-44	3.18363e-134	9.77352e-48	2.83301e-64	1.61167e-114	3.60584e-90	0.0134743	0.000312656	1.25281e-134	3.06208e-05	1.88111e-64	1.53776e-82	0.0136297	0.00199354	9.27637e-57	4.66222e-77	0.024058	2.332e-13	6.16328e-75	5.20209e-30	3.16894e-25	2.72871e-82	2.43576e-14	1.93959e-52	1.34385e-107	7.4735532389963e-312	3.35273e-38	2.52944e-09	1.56592e-116	5.73024e-171	0.00690138
SGOL2	1.25111e-08	1.03162e-43	0.0123953	1.7345e-20	0.0958528	5.60035e-54	0.00172924	0.000265821	1.20033e-153	0.00358035	1.28256e-10	2.69673e-87	0.0071581	3.91011e-86	0.00364157	8.38682e-60	1.81439e-124	2.22109e-37	8.2219e-86	8.53539e-15	5.94015e-27	1.69177e-103	1.02053e-27	7.76961e-12	8.06785e-25	6.29362e-07	3.97494e-136	0.00691467	1.00033e-107	2.37582e-96	1.38939e-23	1.5715e-64	5.49768e-116	2.39836e-91	0.0225998	0.00088224	2.50861e-53	8.18185e-91	7.14737e-30	1.03862e-156	1.79965e-52	5.18057e-61	6.7677e-119	0	1.17277e-78	3.84531e-07	3.3723e-110	1.86041e-175	7.16339e-31
CLK1	0.0178045	3.06707e-274	2.6348e-115	2.67902e-16	2.41452e-84	3.49371e-72	0.00780336	1.95932e-105	1.10932e-132	0.00902319	1.65047e-08	2.08022e-91	0.00602637	5.19432e-82	2.91524e-79	1.41623e-62	1.5028e-131	0.00145103	6.4119e-90	2.44414e-19	0.00344043	1.95309e-97	0.0021327	1.66788e-59	0.00342701	5.37102e-27	6.57028e-92	4.68949e-57	1.58435e-164	3.01097e-85	0.0160577	3.60176e-61	3.26096e-141	7.92421e-86	0.0229079	1.71036e-45	0.00595869	1.53124e-91	0.00433758	5.39587e-130	4.77723e-84	3.33233e-54	1.01871e-69	0	1.00134e-74	3.66587e-45	3.10487e-104	1.60485e-143	0.00625953
CFLAR	9.80317e-68	1.49375e-09	9.46041e-142	0.000528059	3.10482e-63	3.97327e-57	0.00749818	1.06195e-118	7.41519e-132	3.80356e-146	4.85496e-11	4.26927e-112	0.00768186	1.2899e-77	1.77445e-17	1.01529e-50	1.00631e-118	8.62065e-133	1.18805e-87	1.19176e-171	7.82488e-73	6.64076e-98	1.66344e-209	0.0143982	0.0148391	1.76279e-32	1.02974e-86	1.52478e-89	0.0033811	9.30205e-83	1.5845e-85	8.15579e-59	4.88962e-10	1.90417e-85	0.0230583	6.64254e-70	5.68542e-49	5.64028e-90	0.00459954	2.70094e-99	1.94361e-18	1.21098e-47	8.94857e-60	0	1.52776e-74	3.40519e-113	1.84507e-104	5.0343e-119	0.00687661
CASP10	0.000730472	3.10842e-88	0.00154907	0.0045076	7.3999e-33	5.34993e-43	0.00347932	1.25784e-102	8.12592e-128	9.38225e-190	1.90322e-08	1.69005e-42	0.00378588	9.56628e-77	6.4541e-104	2.63524e-48	1.44267e-110	2.39027e-202	1.54076e-72	4.62866e-66	2.36833e-09	4.58208e-99	3.82544e-132	0.00261193	0.0423302	9.55307e-19	9.30361e-85	0.0106214	5.49901e-165	2.4508e-85	8.44546e-44	1.51362e-59	2.18e-83	7.30873e-85	0.0229377	1.90038e-36	2.96841e-51	7.6334e-85	0.00977777	0.00195705	1.1351e-59	1.27931e-58	1.70787e-59	0	2.2869e-73	2.0578e-80	4.27013e-101	5.20204e-119	0.00427073
CASP8	0.00418033	1.04875e-186	3.52828e-05	2.66168e-26	5.53048e-37	4.60094e-61	0.00638596	1.81163e-40	2.26706e-133	2.32827e-251	6.50047e-11	7.38923e-90	0.00143349	5.86465e-82	2.93408e-39	5.90942e-62	4.94815e-122	5.68481e-185	2.69651e-41	3.78075e-64	7.40492e-154	2.98844e-102	6.04765e-128	0.0070618	0.0257822	0.00136814	2.34653e-100	0.00793609	4.99014e-138	2.88288e-91	3.50034e-113	5.88788e-62	3.0296e-15	1.7261e-90	0.0226929	1.35017e-45	6.14609e-57	4.50725e-91	0.0111274	2.10155e-123	1.20445e-75	2.25805e-83	6.24723e-82	0	2.87067e-74	1.43831e-75	1.00892e-109	2.18496e-128	0.00347408
STRADB	1.37318e-82	0.00572722	2.11407e-49	0.000899341	1.33463e-30	7.71043e-51	0.00561148	0.0309278	4.92791e-128	1.60305e-55	0.000264721	1.54291e-50	0.000615712	2.46839e-79	0.00242709	6.4383e-48	2.9287e-108	4.84693e-41	2.12655e-14	0.00490287	1.14472e-174	7.4557e-96	0.00365963	0.00868472	0.00332548	0.000760336	3.70094e-94	7.37305e-17	0.00272752	5.30883e-81	6.73298e-22	5.49787e-55	3.63417e-157	3.07352e-80	0.0230107	6.65842e-17	1.1685e-12	4.65834e-80	0.00247583	3.47094e-182	1.55756e-100	1.00212e-65	2.45095e-74	0	1.19018e-70	0.00619399	1.24937e-94	3.32171e-150	5.74447e-119
FZD7	8.60726e-214	0.0228302	7.22363e-38	0.00395165	2.27723e-21	2.13599e-50	0.00589967	0.0137536	4.16249e-152	4.72719e-76	0.00216739	9.70951e-40	0.00470697	2.89741e-81	0.019807	1.58223e-72	1.5695e-112	1.86112e-15	1.32659e-37	0.00554458	0.00321594	1.9099e-102	3.9637e-10	0.00630262	1.31213e-56	0.00179828	1.70203e-111	8.12349e-22	0.0175175	3.25008e-88	0.00324552	9.66997e-63	4.30035e-61	3.05551e-88	0.0225989	6.57108e-22	5.70421e-41	5.38834e-80	7.52861e-68	0.00320826	4.49497e-64	2.93741e-54	6.5116e-97	0	3.82473e-73	5.63348e-11	6.01248e-102	1.44216e-145	6.57626e-64
BMPR2	3.55147e-46	0.0192908	0.00417767	0.000211616	4.01911e-52	4.15809e-104	0.0158148	0.00402383	1.63438e-169	0.00432189	1.97441e-10	0.00116672	0.00864594	4.13343e-84	0.0158515	3.8128e-102	3.44624e-137	0.00802076	1.89272e-55	0.00692309	1.87415e-14	1.77711e-104	2.01894e-06	0.0131088	1.44133e-94	1.01103e-61	2.82956e-128	0.00767201	0.0236289	2.24458e-97	5.97494e-70	9.77934e-64	5.66646e-72	2.26259e-92	0.0226521	2.49623e-78	1.83702e-75	1.19055e-90	3.59666e-151	4.81828e-33	4.50669e-81	8.39249e-84	6.40724e-109	0	1.57143e-80	1.91518e-125	1.60626e-108	7.82275e-143	3.0696e-28
CREB1	0.0202601	5.28469e-173	0.0028906	0.00353443	4.90174e-37	1.953e-80	0.000343892	2.94766e-110	2.22311e-169	0.0086658	5.71313e-22	1.88297e-08	2.4148e-93	7.50032e-95	0.00169139	3.06076e-103	4.90385e-142	0.0103714	6.81724e-58	0.00943912	1.14548e-234	4.16245e-111	0.00437722	0.000223251	0.0011827	6.22697e-37	1.0019e-135	0.000414433	1.0366e-100	1.03005e-99	0.00940074	4.44158e-75	3.18685e-44	3.94776e-98	0.0239729	6.89137e-23	1.32286e-87	0.000865859	3.52401e-40	0.00103855	1.22479e-40	3.78879e-49	9.33774e-117	0	6.78465e-39	5.50325e-42	5.26454e-33	8.11549e-157	0.00574317
FZD5	6.21167e-202	0.0146946	0.00232471	0.016836	1.8418e-25	2.71099e-75	6.53924e-163	2.12665e-163	1.82382e-167	4.89606e-34	2.76606e-19	9.17596e-05	0.00498788	7.56456e-91	6.61004e-191	1.52756e-99	3.13363e-139	3.9166e-92	3.80007e-53	4.1487e-94	1.89358e-41	3.32715e-109	0.000836839	0.00878135	6.7304e-76	2.40469e-48	1.57636e-127	1.31398e-242	0.00613447	1.54689e-96	2.58828e-27	2.08043e-73	1.04664e-101	4.39158e-95	0.0243547	5.35906e-16	0.0244143	6.05143e-51	0.0128418	0.00567216	6.25018e-41	1.32056e-48	1.84675e-116	0	3.20166e-36	2.18959e-76	1.75018e-27	2.85365e-128	0.00564976
IDH1	3.10977e-157	0.0226908	0.00104987	0.0143076	1.89857e-70	2.71404e-76	5.20296e-129	0.00915505	5.91022e-154	2.42094e-197	1.10464e-20	0.00851013	7.18657e-10	2.49449e-92	3.99134e-41	4.23014e-87	3.36051e-109	3.70304e-40	1.05684e-41	0.00367248	0.00120699	1.57479e-107	9.76055e-65	0.00157099	1.6609e-123	4.19007e-56	1.65198e-127	0.00817516	0.00628959	3.5998e-96	7.25387e-12	5.5385e-74	3.08162e-101	1.70309e-92	0.0242319	2.01214e-48	0.00849866	3.1221e-51	0.00482451	0.000494709	8.77185e-38	1.86243e-65	3.26553e-115	0	5.79011e-37	1.03296e-90	1.33831e-30	6.96471e-157	3.64795e-81
PIKFYVE	0.0183827	7.02813e-215	0.0219724	1.06384e-14	8.32321e-69	4.19681e-91	0.00715058	0.00839051	1.16065e-181	1.5806e-65	3.27108e-29	7.96443e-147	0.00716951	8.31178e-100	3.62415e-77	1.97103e-117	4.33266e-142	0.000191321	4.48575e-56	9.27237e-05	0.00235744	1.34293e-119	1.2736e-07	6.92424e-89	0.000719777	6.78622e-15	1.4847e-147	0.0107999	9.17448e-202	8.62387e-115	0.0028935	1.89474e-78	7.15167e-54	5.72135e-105	0.0237677	1.08928e-45	7.62194e-42	9.96557e-67	0.00507575	1.79662e-194	2.88107e-34	7.27574e-63	1.86932e-127	0	3.84354e-40	0.00699491	6.24751e-39	2.25122e-168	4.19707e-137
MAP2	2.90889e-159	0.0101843	0.00741345	0.0150133	9.6118e-26	5.1514e-73	0.0175355	0.00285194	4.25686e-162	0.0297539	1.06274e-31	6.33519e-74	0.00338766	6.41635e-87	0.00504522	4.58632e-104	6.43315e-116	0.0200833	5.15203e-107	2.89408e-121	0.00515188	1.47768e-104	0.00792042	1.20739e-30	2.37605e-105	3.62127e-37	1.51498e-86	0.011616	0.0119954	5.58437e-118	0.000231	7.78932e-67	2.19116e-21	7.98641e-109	0.0216954	1.35528e-11	0.0132624	1.45136e-37	0.00027697	0.00340703	1.36352e-29	1.98553e-46	1.16184e-114	0	5.98669e-48	0.00159083	0.00580449	1.47457e-136	0.00284621
ERBB4	0.00141251	0.000817275	2.04772e-32	0.00743695	8.30518e-26	7.53209e-63	0.00670794	4.63049e-99	1.81602e-170	0.00590505	0.000534145	0.00871547	0.00500264	1.30693e-71	1.84409e-183	1.02756e-105	1.63341e-133	3.60795e-25	1.6117e-57	0.00428872	1.08811e-12	6.92197e-71	0.00506977	0.0160311	6.52519e-30	3.04938e-23	1.36614e-98	0.00999262	0.00184663	7.22089e-15	0.0032637	6.02545e-51	3.83688e-17	9.90765e-95	0.0215113	1.66522e-10	6.68531e-20	5.56218e-44	0.0033764	3.84606e-71	5.89863e-37	7.65898e-46	2.02769e-124	0	3.41101e-85	0.00606467	5.11271e-10	7.0879e-155	0.00298505
BARD1	0.0136345	2.66414e-248	0.00697458	0.00508059	0.00851238	1.92021e-57	4.42394e-29	2.62491e-122	1.41999e-125	0.0115414	2.80342e-13	0.00174007	6.02627e-36	2.53314e-74	8.7411e-30	3.23953e-105	2.95953e-129	1.59615e-85	8.90466e-58	3.63191e-28	1.2489e-45	5.29564e-69	2.06561e-07	2.3521e-58	0.0033916	3.15901e-20	8.98188e-70	0.0096809	1.41716e-78	6.73352e-11	0.0010364	2.76435e-51	1.12399e-82	9.21579e-92	0.0209763	0.0681444	8.04886e-32	4.41856e-42	4.3035e-38	1.24354e-65	3.19839e-38	3.63689e-52	6.24717e-130	0	3.71889e-81	1.51271e-53	4.73724e-12	5.46273e-147	0.0086572
FN1	1.05109e-232	0.0173358	0.0151683	8.37986e-40	1.09429e-28	4.29896e-64	0.0115983	0.0118293	3.65988e-124	3.78246e-105	9.6082e-18	2.33887e-92	0.0116274	9.44444e-80	0.0295882	3.1138e-103	2.52044e-113	7.81738e-74	2.3113e-64	0.0106219	0.00606113	1.11778e-75	6.76005e-97	0.00739475	2.56062e-150	0.000537413	3.06683e-73	0.0071124	0.0148477	9.64704e-19	1.31282e-37	1.489e-55	2.33902e-49	2.20474e-92	0.0207654	1.6479e-40	0.00193928	3.7127e-50	2.41547e-118	2.90741e-09	5.99365e-44	3.09455e-51	1.73252e-130	0	1.53132e-74	5.92203e-30	1.42204e-17	4.14692e-122	5.65113e-106
IGFBP2	7.00447e-34	0.0198946	6.0559e-80	0.0265575	4.64828e-12	3.39952e-71	0.0058348	0.00666484	7.51292e-175	0.0130752	4.43214e-17	0.00762905	0.00419014	3.10924e-85	0.00519693	7.23237e-120	8.2342e-102	0.00980418	1.06446e-38	0.0204007	6.01617e-131	7.35349e-83	0.00793699	0.000495788	1.28621e-111	2.98908e-21	3.39589e-172	1.81256e-230	9.60733e-17	3.47814e-18	0.0147817	1.7699e-67	2.32707e-244	5.91955e-90	0.0222138	2.18722e-08	0.01291	4.05012e-54	1.42764e-24	0.00756631	9.39311e-75	2.46933e-52	1.14761e-103	3.5554e-152	7.4821e-34	0.0139259	8.12202e-27	1.35157e-150	1.44539e-21
IGFBP5	2.03549e-152	0.00947225	0.00143845	0.00800174	3.1492e-08	1.01172e-68	5.98741e-47	4.56444e-05	3.10676e-168	0.02342	1.24221e-16	0.0216842	0.00444942	1.01619e-84	0.030711	6.28978e-118	3.02161e-96	0.000413565	5.90517e-26	1.50965e-36	0.00241186	3.89889e-77	5.08722e-56	1.39042e-72	1.91577e-144	4.31808e-10	4.49513e-165	3.93322e-08	0.00641287	2.59301e-09	0.0054674	1.62619e-64	7.20511e-159	2.25562e-87	0.0224373	1.63399e-08	0.00893958	2.90666e-47	5.35036e-74	1.34648e-135	1.77197e-89	3.13128e-52	5.74415e-104	1.33734e-161	3.54309e-25	0.00576023	8.03776e-21	3.59566e-162	0.00525804
STK36	8.30027e-102	0.00695661	1.4821e-43	1.03162e-34	3.43204e-103	3.20657e-94	0.00606398	0.00769718	1.3927e-186	0.00378608	2.0699e-67	0.00596086	0.00789239	3.98371e-81	0.00992442	1.87967e-145	1.00552e-117	0.00678524	6.72917e-39	0.00380436	5.13924e-05	7.01343e-96	0.00124203	0.00899529	1.54092e-24	1.24023e-35	1.04715e-181	0.0122419	0.0165547	7.28339e-92	1.71622e-52	4.43843e-98	8.7973e-37	1.41171e-107	0.0222268	2.07581e-78	0.00249976	5.02569e-42	1.98694e-82	1.89799e-69	7.73015e-71	5.82872e-54	7.69594e-112	7.43597e-195	3.6605e-20	1.54869e-52	1.02999e-16	1.53809e-207	1.16066e-118
PRKAG3	0.00137665	5.13108e-64	0.00943689	8.75881e-32	0.0012279	5.29139e-107	5.01337e-143	5.03905e-61	2.23173e-173	1.10593e-70	3.22844e-68	6.35033e-14	6.26517e-74	2.63464e-72	8.97677e-83	5.10789e-105	1.76766e-105	2.17048e-73	1.1119e-32	9.72421e-59	1.00319e-93	2.4517e-92	3.49772e-25	1.32656e-17	0.00243175	6.27733e-15	1.93185e-168	4.07807e-136	1.26204e-92	2.43935e-80	1.57442e-26	8.46193e-92	1.20969e-103	2.77504e-102	0.0223681	1.99979e-10	2.35254e-76	6.97472e-39	7.13688e-24	2.58333e-20	1.24814e-62	8.73642e-61	1.08428e-89	1.67972e-166	3.17698e-15	0.000138395	1.82339e-13	5.49473e-186	8.16e-28
WNT6	0.000928812	0.000370311	2.02134e-23	0.00674822	6.3745e-19	6.83931e-104	0.00573555	7.94866e-163	1.84169e-153	1.40285e-77	9.10028e-59	0.0100062	0.000111933	8.02397e-72	0.00162296	2.68558e-97	1.25557e-84	0.000953793	1.54017e-21	0.0017636	7.9843e-45	4.69135e-85	2.7814e-05	3.89953e-54	0.00019093	0.00670244	2.84551e-160	1.28095e-30	0.00103706	2.45067e-79	0.00469953	1.36966e-87	2.14798e-16	6.58342e-94	0.0227869	1.64045e-06	6.39624e-133	7.83295e-32	4.37114e-12	0.0156297	1.57882e-39	1.98711e-48	4.44631e-85	1.0064e-153	2.33285e-10	0.00295477	6.01669e-06	2.38401e-190	0.0052224
WNT10A	0.00707601	7.746e-57	4.06078e-26	0.0132048	3.01893e-14	1.77787e-99	0.00122524	5.85903e-255	1.10432e-167	1.49313e-98	1.16486e-64	1.9442e-84	0.00495134	2.39723e-74	1.5119e-120	4.72692e-106	6.13632e-91	1.95593e-153	2.39578e-31	4.45107e-107	8.73118e-58	3.48997e-95	3.0662e-74	3.36412e-12	0.0118011	1.55847e-22	4.8921e-165	0.000925626	0.00937757	3.04061e-83	0.00523556	3.8774e-93	3.2945e-83	1.12687e-102	0.0224582	2.99699e-14	2.59152e-122	3.15554e-45	0.0101349	0.0309275	2.36069e-46	2.30187e-48	1.04756e-91	4.27687e-162	9.27091e-19	1.41813e-40	3.66162e-14	7.32014e-177	0.00865423
IHH	1.29275e-05	1.40675e-39	0.00660432	0.00253609	1.24332e-52	8.19086e-102	0.00255895	3.00034e-222	1.51942e-157	2.43184e-240	9.42649e-64	1.82674e-103	1.97204e-57	1.48703e-68	2.61973e-191	7.27475e-99	1.51449e-80	2.67852e-164	9.54641e-14	4.47709e-152	7.86813e-96	7.73711e-86	3.99076e-62	1.21556e-98	6.1154e-62	1.21689e-09	7.39991e-159	1.8524e-16	1.93701e-12	5.97518e-80	0.00150418	2.68277e-87	6.7252e-64	6.6024e-99	0.02279	2.00949e-23	0.0495592	2.2472e-29	0.00392576	9.23994e-149	8.01302e-77	5.91111e-70	1.96378e-81	4.67157e-162	1.56519e-13	9.90186e-37	6.89944e-06	6.53761e-190	0.000415068
STK16	0.000680016	5.80563e-29	2.29489e-11	1.75652e-24	8.62846e-184	3.40312e-116	0.00658916	0.00695856	7.1973e-170	1.79492e-125	3.58867e-66	0.0075489	0.00238653	1.45945e-75	0.000194409	1.72424e-100	7.26425e-80	1.48391e-70	2.14637e-32	0.000154138	6.54444e-33	1.2293e-91	1.43704e-40	0.00385361	1.93717e-31	3.6696e-60	1.51486e-173	2.82564e-109	0.00357931	2.14074e-88	1.32667e-27	1.17142e-92	1.76369e-76	1.26154e-104	0.0224209	8.4273e-114	0.0071641	8.57241e-42	2.06303e-55	3.95858e-45	4.95123e-88	7.2431e-59	1.40589e-91	1.051e-177	5.76362e-19	1.10748e-43	1.51737e-14	1.2713e-176	3.01492e-98
SPEG	3.54435e-227	0.011222	0.0157904	1.92728e-17	3.54736e-54	8.71864e-104	0.00913857	5.87577e-133	5.08238e-192	3.37186e-07	5.74559e-26	1.45913e-56	0.00547451	7.31098e-89	0.0341832	1.00884e-133	1.2236e-124	0.00899001	4.78471e-40	1.45504e-15	0.0104721	3.81392e-106	0.011375	0.00434084	3.2929e-186	1.05029e-43	5.01234e-183	0.00630036	0.00560509	2.75087e-101	3.53465e-09	2.79953e-69	0.033192	1.78633e-95	0.0217906	2.59867e-45	2.56073e-41	5.71235e-62	4.00738e-113	0.00348546	1.03007e-18	1.24607e-47	2.26065e-104	1.44655e-179	5.23635e-36	0.0128857	1.10804e-32	2.86623e-217	0.00784448
EPHA4	1.74839e-91	0.00971718	0.00023528	0.00748916	1.15723e-17	7.3538e-115	0.00648105	0.00298514	7.56537e-91	0.00653359	7.38925e-33	1.07474e-13	5.79817e-25	4.80486e-94	0.00893061	1.91492e-105	1.35828e-80	1.74479e-111	3.48517e-69	0.0367731	0.0150693	3.92793e-107	0.00341758	0.00134337	1.23002e-138	1.58623e-08	1.79132e-146	0.0120035	0.0115391	2.41457e-102	0.00405962	1.53322e-60	3.66643e-51	1.08427e-109	0.0218386	1.28101e-12	0.0071008	0.0019296	5.77102e-24	0.00276023	3.4613e-92	1.56058e-36	1.24602e-58	1.3348e-44	9.26483e-27	5.68247e-07	0.0050227	1.1177e-159	0.00494799
IRS1	4.9631e-123	0.0111704	0.0105164	7.31839e-20	3.2646e-45	3.07977e-62	0.00548513	3.04541e-108	1.14391e-112	5.42443e-159	3.37699e-72	1.51669e-21	0.00812828	6.9118e-91	0.0106329	4.32044e-186	3.5336e-94	1.81347e-152	3.91848e-69	0.0133031	0.0098606	3.13465e-66	1.6216e-54	1.31837e-27	2.60946e-66	7.42958e-08	1.52715e-159	0.00721163	0.0142628	2.40432e-183	0.00631758	0.00569276	1.40806e-33	2.55533e-80	0.0155615	8.43029e-26	3.98087e-23	4.31319e-115	1.91842e-57	5.08101e-11	2.03304e-74	1.45302e-40	5.36636e-126	7.74113e-150	1.8225e-65	5.47227e-11	2.21284e-100	2.56317e-162	0.00823256
COL4A4	0.00649822	1.0677e-48	0.00898805	0.00877651	6.49444e-16	6.03017e-44	0.00598992	3.933e-137	1.12914e-114	0.00361786	4.55648e-71	2.06719e-131	0.00966603	7.04357e-94	0.000759	1.45937e-215	4.43221e-102	6.31472e-207	2.4958e-77	8.68838e-221	0.00452838	3.70584e-65	1.77414e-28	0.0161056	0.0108148	3.12194e-06	8.46471e-160	0.0111491	0.00406961	3.74662e-176	4.84543e-14	0.00595656	2.36554e-23	1.5777e-83	0.0155725	0.00129453	2.07335e-33	1.9327e-114	0.00200314	1.53271e-117	5.4627e-36	1.34459e-31	1.52064e-120	6.4302e-160	2.4432e-67	3.02799e-24	3.67626e-99	1.08257e-187	0.00529894
CAB39	0.00759439	7.33086e-142	1.08834e-14	5.4538e-16	8.27789e-45	3.61967e-55	2.25458e-117	5.31747e-121	3.02917e-144	1.36408e-159	4.75651e-136	9.77021e-24	0.00224762	1.48186e-77	1.06618e-61	3.97981e-198	7.17631e-96	2.92069e-88	2.53771e-72	3.58655e-50	0.00248177	1.94056e-52	3.3606e-104	1.23889e-119	0.000289837	2.09062e-09	1.46992e-207	1.31102e-16	5.81219e-63	4.3276e-162	0.00864039	0.00343468	1.24756e-70	4.50519e-85	0.016574	4.15878e-34	1.09522e-52	1.93615e-105	0.00642128	0.00748242	1.0367e-72	2.88415e-62	1.76434e-112	1.0662e-139	2.3657e-51	1.30449e-95	2.38713e-93	1.85915e-112	0.00567565
EIF4E2	2.91817e-68	0.00133454	1.44842e-131	0.00812088	1.33834e-06	3.60916e-40	0.00264102	2.07098e-59	9.90319e-122	1.09395e-92	2.74328e-135	0.00201842	6.35843e-121	7.72042e-77	0.00930533	5.66405e-216	2.14504e-99	2.20513e-05	4.25539e-81	1.19045e-111	4.76749e-156	3.20501e-54	4.03666e-16	0.00564551	0.00083325	3.36265e-71	4.2348e-141	0.00752238	0.00907481	9.29748e-168	2.3113e-21	0.00345487	9.21793e-70	2.8623e-88	0.0165858	4.90669e-27	0.00642679	7.46087e-102	5.55904e-25	0.00262311	6.49316e-75	5.22951e-80	7.25102e-115	1.60368e-172	5.20008e-54	7.90635e-27	1.23981e-87	2.77561e-113	0.00403386
INPP5D	0.0321895	3.7779e-272	0.0012083	0.00674717	2.33447e-35	8.27654e-36	0.00648651	4.17523e-234	1.42021e-108	2.76625e-249	1.20741e-140	1.0995e-223	0.00183456	8.14229e-85	4.24284e-267	1.25298e-198	1.16375e-93	4.82704e-189	1.01011e-68	1.02943e-186	0.00975575	1.11993e-56	2.59449e-140	4.06147e-114	0.00342269	0.00185844	4.67638e-130	0.011387	2.6859e-215	7.21345e-174	0.000492521	0.0028749	3.45381e-21	3.29262e-91	0.0168829	3.66643e-26	9.25555e-142	2.54249e-107	0.00295879	6.83118e-189	7.49677e-25	2.62743e-75	5.80359e-111	3.50547e-142	7.63214e-54	9.31194e-06	3.26783e-94	8.60392e-113	0.00238884
DGKD	0.022836	1.19374e-27	0.0187485	3.21626e-10	3.22623e-54	2.82262e-48	0.00596119	1.34011e-172	1.05806e-115	2.52697e-86	1.64997e-144	0.00062917	0.00697252	1.01929e-82	0.00357214	6.53861e-206	2.52589e-101	3.70488e-78	2.48185e-84	0.0181083	4.10036e-60	3.90235e-54	0.00357899	2.18584e-05	5.19049e-28	0.00188322	1.00976e-138	0.0090626	6.69459e-22	7.53591e-166	7.56018e-06	0.00286951	3.67159e-09	1.19595e-91	0.0168822	5.24152e-17	3.39476e-05	2.59445e-107	1.05683e-19	1.9238e-195	7.37883e-55	1.04565e-72	5.32104e-113	5.7738e-162	2.20827e-57	0.0109132	1.71183e-94	4.44197e-107	0.015104
ARL4C	1.10512e-76	0.0190773	3.53208e-119	7.69444e-21	8.26481e-12	6.28193e-44	0.00331637	2.06082e-62	4.88283e-112	0.00835184	3.35329e-134	5.39766e-93	0.00327295	8.39591e-81	0.0186895	3.49771e-192	2.89471e-99	2.94487e-11	1.04338e-64	9.43989e-92	2.12667e-137	7.52629e-55	5.22336e-50	0.0186355	0.00269016	9.34151e-26	1.7032e-124	1.16989e-58	0.016544	2.53321e-171	4.04351e-38	0.00313327	1.00606e-131	6.07246e-86	0.0170114	7.00287e-45	2.58567e-10	1.23682e-98	3.5407e-77	0.000477939	1.99186e-97	3.54595e-74	2.27537e-111	1.70605e-178	2.78928e-51	3.38244e-33	1.80871e-89	2.02234e-98	0.00541109
HDAC4	4.93611e-49	8.79795e-25	0.0223271	0.00673155	4.35587e-58	2.61895e-27	0.00675897	0.00893747	9.96061e-78	2.6659e-42	3.87089e-75	4.23432e-48	0.00338782	3.31956e-90	1.62039e-39	2.32397e-149	2.29103e-47	7.65411e-09	2.2965e-80	1.38168e-66	4.1405e-53	6.20233e-60	0.0018258	8.03768e-90	0.00262722	1.2295e-17	4.51563e-86	0.00761443	4.02401e-24	1.37614e-173	0.00584779	0.0057419	2.11281e-19	5.19488e-81	0.0160455	9.64372e-15	0.00225094	9.98137e-115	1.54682e-46	2.38337e-160	4.62409e-52	1.06689e-31	1.41372e-78	2.75151e-55	6.06554e-66	0.009128	8.01975e-95	7.19008e-37	4.79798e-104
PASK	0.00995249	2.87562e-191	0.00385206	0.012152	6.5501e-15	3.72565e-43	0.00471005	3.91525e-132	1.48843e-103	0.0121751	6.65108e-69	4.10994e-05	0.00519974	3.67523e-94	1.05327e-296	3.05941e-148	9.16005e-43	5.9565e-29	2.94833e-67	1.74277e-85	0.0108174	2.51401e-64	0.0105926	1.57407e-222	1.59121e-73	7.36584e-13	8.47379e-142	3.8623e-09	1.64549e-67	1.97797e-171	0.00788131	0.00568055	1.88075e-34	1.29361e-81	0.0160311	0.0247559	2.22269e-88	5.81736e-117	0.0113871	2.28172e-173	1.08647e-26	5.70659e-13	7.96997e-84	3.1251e-68	3.1927e-70	1.83867e-12	2.74156e-99	9.53213e-21	0.00204096
FARP2	0.00418811	2.56982e-72	0.00383371	0.00577818	1.15228e-92	8.69526e-34	0.00968911	0.0455358	1.12549e-106	0.00247629	3.09715e-77	0.000220674	0.0130945	1.64369e-91	1.98524e-128	2.23179e-136	8.77826e-19	4.40619e-85	3.44529e-61	2.85954e-184	1.01421e-07	6.35093e-64	1.43711e-44	3.69113e-143	0.00393019	6.31181e-26	4.42521e-133	0.0010637	0.00250114	1.05203e-177	0.00444085	0.00582539	0.0113583	1.8058e-79	0.0160191	1.37208e-53	0.00522465	2.34828e-114	0.00405691	5.2338e-99	8.37831e-44	0.00226344	4.31584e-86	2.18782e-69	1.99623e-65	0.00367886	3.85201e-96	1.0103e-22	2.02486e-161
STK25	1.29289e-108	0.0185915	1.96187e-14	4.47505e-08	3.72546e-15	1.62483e-28	0.00769165	8.33216e-82	2.0923e-80	0.00389161	7.36981e-70	2.63256e-61	0.000327263	2.48303e-93	0.00198343	5.78428e-156	0.000116805	0.00694396	4.11645e-79	0.00306275	1.80178e-105	1.79848e-63	0.00930798	0.00583528	1.48312e-113	3.73289e-08	9.50725e-88	3.76708e-20	2.65591e-10	2.25655e-175	1.02686e-30	0.00574527	6.3365e-102	1.21217e-83	0.0160771	1.30734e-19	1.50707e-24	5.01098e-114	1.03187e-10	9.46625e-156	1.62216e-80	0.00276434	1.73193e-94	1.00379e-09	5.35553e-71	0.00399316	1.36724e-97	2.57051e-18	0.00812805
CHL1	0.00110345	5.03491e-26	0.0188505	0.00794889	4.61381e-19	8.27864e-05	0.00602156	0.0476399	0.150866	0.0116661	7.29881e-104	7.32162e-99	1.05927e-51	9.0484e-291	0.00239198	1.776e-06	5.45802e-12	0.000714414	2.18687e-28	2.65077e-146	1.99351e-82	1.27453e-254	5.0607e-54	2.95917e-108	4.80989e-92	1.43293e-31	1.15661e-13	0.00907771	0.00361986	0	0.00227209	0.00166452	2.89847e-48	5.17446e-58	0	2.18871e-10	9.1387e-100	0.00427252	0.000331719	1.44543e-100	0.00498316	0.000965478	5.10442e-20	0.0012048	5.05267e-133	0.00364705	2.60658e-271	1.68952e-16	1.85917e-138
CNTN6	3.89945e-136	0.00184203	1.38028e-08	0.0019493	3.66944e-23	0.000267535	0.0107438	0.00498045	0.152293	1.60283e-45	3.89125e-104	4.23448e-125	0.00690635	2.43941e-271	0.00371162	6.97941e-05	6.34132e-17	0.0022874	2.2783e-38	0.00145751	0.00595166	1.39325e-251	2.48298e-41	0.0159155	0.00149003	3.44708e-30	1.75365e-13	0.00981103	0.00226031	0	1.80072e-23	0.00209854	2.58131e-49	1.50517e-62	0	1.32822e-05	3.36074e-104	0.00428233	0.00214494	1.69546e-150	2.13252e-32	0.00116818	6.599e-19	4.83326e-15	2.14078e-128	0.000701821	0	5.90692e-15	1.46379e-07
CNTN4	5.90728e-118	0.00211601	6.31742e-10	0.00609425	1.54147e-27	2.80158e-11	0.0108781	0.000202002	0.145785	0.0263841	6.84806e-07	0.000606687	1.01586e-23	1.25657e-141	2.9252e-62	0.00117192	4.24169e-16	0.0112212	2.32084e-36	0.00799517	0.00396903	3.01887e-282	6.41044e-22	4.23414e-14	1.69591e-78	1.1113e-30	2.22233e-16	0.0107631	0.00285312	0	0.00119517	0.0061213	4.07675e-31	4.73758e-64	0	1.57939e-08	0.00231177	0.0028766	0.00268203	4.02056e-121	1.21476e-08	5.80205e-05	7.19526e-21	6.30152e-15	2.08263e-154	0.00528486	0	6.80545e-24	0.00189119
SETMAR	3.75479e-07	0.00239828	0.000408016	0.0125997	0.0013373	0.00089835	0.0066533	0.00469806	0.147672	0.00342069	0	0.00903052	3.05665e-173	6.01296e-246	1.40039e-11	4.4718e-05	5.50052e-15	0.0137879	2.80646e-41	0.00191954	8.9326e-89	1.49039e-220	0.0116376	6.25049e-106	1.10283e-45	0.0113088	4.00867e-18	0.00465051	1.80584e-153	0	0.00280416	0.00330696	7.3156e-121	7.43932e-42	0	0.00842548	3.40849e-22	4.02607e-06	1.07601e-23	1.12469e-71	6.07266e-59	0.000248983	7.87356e-17	3.0725e-11	6.46245e-220	0.011875	9.99544e-292	3.12685e-21	1.05417e-97
SETD5	0.00614089	3.00365e-33	0.00600325	0.000406928	4.98356e-56	5.11614e-39	0.00169528	4.20033e-169	0.153365	7.35416e-43	0	0.00283932	0.0014285	4.54254e-212	0.00213726	2.89317e-26	2.22311e-08	0.00170417	2.02189e-32	0.000877337	2.8424e-83	3.06909e-228	0.00979515	4.80936e-106	1.67431e-26	0.0419979	1.01757e-14	0.00843293	2.25422e-42	0	0.0148245	0.00321902	7.6713e-56	3.46773e-50	0	1.19806e-29	0.00458543	1.33058e-19	6.94388e-52	8.11074e-09	1.395e-41	4.62144e-21	3.43862e-21	6.64096e-17	5.52455e-240	1.35659e-18	3.29469e-286	4.7349e-08	0.00945093
OGG1	0.0155039	2.71215e-47	1.80156e-156	6.29309e-23	0.00295498	1.14811e-36	0	5.57075e-68	0.153717	9.21572e-123	7.58888e-126	8.55094e-20	0.0100557	7.14031e-255	0.00220531	1.97053e-24	4.97829e-07	3.63019e-71	9.38388e-27	2.10818e-29	1.98987e-113	2.36267e-258	1.0118e-72	2.05374e-89	0.00254244	0.0214168	4.27938e-14	5.48919e-255	6.58465e-13	0	2.67529e-23	0.00519667	6.34827e-160	2.44715e-78	1.25053e-47	0.00584012	0.001338	0.0016914	1.30085e-13	6.90571e-144	4.26828e-31	3.32027e-21	2.83127e-18	3.45845e-14	9.68766e-108	0.0106534	0	1.63125e-10	1.78964e-19
CAMK1	1.75342e-99	0.0120465	5.48754e-149	7.31258e-32	5.6876e-14	1.27693e-36	0.00127313	1.50403e-66	0.153704	1.6529e-111	4.32159e-128	3.3864e-170	2.79891e-140	2.73932e-249	0.0128859	8.58305e-24	3.82996e-10	9.97964e-90	5.3322e-27	0.00723996	4.22558e-123	3.09184e-255	9.4634e-41	0.00435039	1.14487e-88	0.00179062	2.18398e-13	0.0058898	0.00509751	0	8.04673e-59	0.00514119	1.24809e-57	1.59809e-78	8.51469e-47	2.66309e-18	1.35033e-36	0.001337	3.45695e-26	3.75083e-222	8.54894e-58	1.47282e-18	1.07753e-18	6.89181e-14	3.48828e-101	0.00671639	0	4.57886e-09	0.00366399
TTLL3	0.00726042	1.29513e-136	0.00252942	3.09247e-37	3.36492e-58	4.66987e-39	0.00498465	1.08009e-159	0.153294	1.46483e-62	9.39271e-130	1.53254e-95	2.08882e-48	2.34266e-259	8.01954e-73	9.80782e-24	3.85274e-05	1.87323e-96	7.05768e-29	4.19512e-175	8.67599e-64	2.63375e-246	1.26423e-48	2.26095e-43	7.00138e-11	0.00549231	1.41081e-13	0.0064936	1.54208e-94	0	0.000271065	0.005047	6.96608e-62	4.76936e-82	3.1818e-47	1.51072e-39	2.03188e-72	0.000974138	1.09978e-72	2.12204e-152	6.09988e-40	1.02083e-17	5.22748e-19	9.04371e-13	5.9421e-110	0.00106644	0	2.23375e-09	0.00323234
FANCD2	0.0115525	2.45708e-138	0.0020998	0.00464605	0.0069882	4.91664e-33	3.01541e-55	2.78232e-144	0.153211	2.01992e-139	4.17186e-122	5.91417e-34	0.000162399	1.3981e-249	1.50508e-158	1.11319e-25	5.05935e-09	3.52943e-26	3.42657e-28	2.65778e-130	3.66434e-44	1.02177e-271	2.69658e-20	8.886e-114	0.00102841	0.0178631	1.8663e-14	0.0103322	1.53042e-174	0	4.07002e-06	0.00470704	1.66108e-56	1.01784e-81	1.01929e-50	0.0423407	1.94883e-113	0.000925634	0.00904283	2.85127e-82	8.7244e-17	3.55001e-16	4.5146e-21	3.34546e-16	2.00031e-113	2.95427e-16	0	8.60913e-10	0.00217444
VHL	0.0110683	3.29841e-159	8.38382e-68	1.909e-22	1.28272e-71	1.23727e-36	1.01727e-05	1.88272e-97	0.154382	1.39197e-75	2.35089e-124	0.00168446	1.8484e-31	2.74199e-249	2.35767e-52	1.34992e-22	9.92975e-10	3.74336e-30	2.72216e-27	0.000974078	4.04176e-225	7.22105e-253	0.00678624	1.20437e-77	0.00490793	0.0595418	1.9304e-15	6.67912e-160	1.09429e-149	0	0.0151786	0.00519002	9.29728e-39	3.64429e-73	1.35511e-45	3.62063e-29	0.00233847	0.00142354	1.04353e-17	3.1156e-47	0.00296623	1.88842e-23	6.17341e-20	5.08211e-12	4.49631e-111	6.47822e-11	0	2.96777e-09	0.00667006
IRAK2	3.1125e-85	0.00457937	0.000749008	3.79613e-62	9.9587e-73	1.09746e-25	1.06385e-30	5.40601e-147	0.150941	0	2.09564e-64	1.91197e-131	0.0134848	5.47249e-257	8.55421e-15	8.15798e-19	3.7682e-06	1.62474e-185	6.75871e-22	4.73426e-251	2.75837e-30	3.65122e-263	1.61311e-242	2.20207e-13	9.15786e-12	8.21927e-10	1.24434e-15	0.0089912	0.00667074	0	1.6596e-46	0.00529491	5.86368e-26	6.76405e-75	3.14234e-44	5.7969e-55	1.81224e-41	0.00138394	1.66805e-28	1.89905e-21	1.07701e-46	2.35438e-18	4.74494e-15	3.86625e-11	1.19084e-99	9.08461e-17	2.34804e-196	6.45198e-17	0.00902379
PPARG	6.89311e-171	0.0171363	7.43851e-59	0.000758943	1.44587e-33	9.52562e-27	1.36982e-119	4.58187e-118	0.150191	4.18626e-264	4.85215e-51	0.00122582	0.00272889	7.11079e-246	7.81308e-06	1.75183e-23	3.6687e-07	1.37942e-33	2.85905e-29	3.35707e-118	5.41736e-46	6.82942e-302	9.11765e-103	0.00436395	4.29959e-101	1.32853e-17	6.83186e-11	0.00954664	0.00985418	9.67528e-171	1.21055e-83	0.00214941	6.91767e-29	1.11733e-104	0.00400182	1.2628e-24	3.37857e-18	0.00991544	0.00892893	5.80909e-57	1.15373e-15	2.94405e-25	9.18751e-07	5.09126e-09	6.92476e-20	2.79552e-78	7.43696e-172	2.85196e-09	0.0107317
MKRN2	8.09795e-25	3.61972e-64	0.00415578	4.97726e-79	6.80289e-40	9.80836e-32	0.003846	0.000621036	0.149728	1.29567e-204	1.30594e-48	3.82671e-46	4.11821e-38	4.70689e-261	0.00363243	6.88813e-21	2.24391e-06	6.75744e-21	6.12539e-26	0.00605643	4.54059e-06	8.39911597930119e-322	1.93472e-15	3.5282e-60	0.0016462	0.0543719	1.16567e-11	1.51444e-67	2.77642e-135	1.46612e-193	0.00940407	0.00305252	1.90921e-38	1.06886e-112	0.0039954	9.34407e-27	3.1956e-146	0.010351	5.53937e-26	7.10444e-76	1.35322e-63	4.19522e-29	1.92373e-06	1.6733e-10	1.09222e-19	0.0128674	2.13468e-176	2.93701e-07	2.14995e-42
RAF1	0.00153715	2.93408e-113	0.00396898	1.36082e-14	0.00996113	8.7133e-30	0.00295195	6.55877e-176	0.148149	1.70958e-19	8.51352e-44	0.00497216	0.00462862	8.89965e-265	0.00456667	2.81008e-23	3.78976e-07	3.42194e-26	9.64339e-28	0.00416072	0.00517321	2.96439387504748e-322	0.00473516	2.95047e-40	0.0143298	0.0687812	1.65059e-10	0.000129777	1.47802e-174	6.61356e-189	0.0130444	0.00292115	8.49258e-75	1.00869e-117	0.00399422	0.00438197	4.32047e-44	0.0102652	1.60213e-33	4.84592e-26	1.86276e-40	1.47963e-30	0.000101919	6.81065e-09	1.01564e-25	2.85156e-06	3.05132e-175	4.06905e-08	0.00646322
HDAC11	1.61747e-235	0.0109876	1.70593e-20	0.00481549	1.14409e-71	2.00591e-31	0.00075277	0.00414225	0.144548	1.01564e-165	3.68861e-36	0.0490885	7.94022e-124	0	2.13722e-30	2.39258e-17	0.00156245	6.56746e-163	2.54403e-22	3.12709e-150	1.95374e-242	3.12695e-211	1.00774e-121	0.0026791	1.15301e-153	7.69787e-27	4.94052e-05	0.00605742	0.0115291	2.8335e-186	1.43972e-43	0.0135454	3.30595e-87	1.85278e-131	0.00466152	1.31719e-78	0.000706144	0.0102826	1.89149e-33	7.20745e-07	3.07412e-47	4.54643e-33	2.4424e-05	5.1489e-10	1.86749e-17	3.22671e-46	7.51853e-212	6.78208e-05	8.80648e-47
WNT7A	1.07994e-176	0.00234046	1.40101e-13	0.00473176	1.26978e-17	9.50629e-30	1.20651e-82	7.08297e-297	0.141738	2.87822e-135	1.65102e-35	7.3234e-64	0.0032052	0	7.21777e-211	2.27112e-15	0.00118428	6.14775e-283	2.14375e-20	8.55131e-154	0.00167789	2.58978e-228	3.55371e-161	0.0189151	2.0497e-173	4.89213e-36	8.57209e-09	9.19712e-35	0.00313504	5.00551e-190	0.00457118	0.0137278	3.46081e-35	5.87206e-128	0.00473858	5.72936e-20	1.08161e-226	0.00974322	0.00790827	0.0311274	6.31516e-50	3.26224e-35	3.82221e-18	0.000441825	3.11485e-15	6.85116e-30	1.2923e-200	8.79615e-12	0.00487128
XPC	0.00565731	3.87514e-139	9.06165e-13	0.00113672	2.04307e-81	3.65426e-29	0.00968137	0.00303144	0.139332	4.75084e-171	2.31557e-45	0.00246367	5.48737e-22	7.30423280891168e-310	0.00203609	6.09066e-14	0.000118442	0.000899175	7.49717e-27	0.00231961	0.0102931	6.52004951968751e-312	5.18446e-34	0.00590128	0.00363375	0.0337039	3.01161e-10	0.000105198	0.00503715	2.96879e-229	5.70735e-39	0.00342715	1.18073e-34	1.75015e-109	0.00362476	1.07379e-69	3.88296e-94	0.00319445	3.56152e-26	2.37519e-21	1.60423e-12	2.45477e-30	3.83634e-18	0.000354449	7.13711e-14	0.00833742	2.87968e-150	2.14719e-28	1.55529e-21
KAT2B	0.0125103	4.44751e-146	1.82798e-59	0.00199528	0.00164361	1.80218e-43	0.00831055	0.0435593	0.134778	1.71608e-09	7.93224e-29	1.05199e-67	1.45409e-20	0	0.0035662	5.30133e-23	0.000511545	1.05713e-116	3.59764e-27	1.21649e-112	3.17304e-115	2.69245e-307	1.10118e-64	1.64175e-31	0.0108827	0.0126699	0.0118564	0.00733347	6.93912e-26	1.30709e-222	2.6061e-13	0.00238682	5.48352e-107	2.41262e-91	0.00324535	2.06512e-17	3.58263e-49	0.00387153	1.78625e-47	1.28508e-48	6.02198e-61	5.86026e-26	2.85388e-12	6.52399e-09	2.25794e-64	2.30113e-10	1.85541e-144	1.02791e-21	3.10712e-137
SGOL1	0.00544378	1.64097e-93	9.47589e-108	8.92315e-09	0.0274154	1.75443e-46	0.0116385	4.14121e-88	0.134649	5.32907e-31	7.92892e-32	6.58987e-80	1.31334e-51	0	8.34462e-28	1.75609e-26	1.39616e-06	4.37752e-28	3.36402e-34	3.37427e-96	5.5876e-160	7.65908937546402e-312	5.39895e-35	1.09478e-41	0.00175916	0.00919177	0.0121087	4.69611e-81	1.54501e-82	4.91512e-220	1.12589e-31	0.00212098	3.15899e-140	6.46089e-95	0.0032605	0.036851	3.33187e-27	0.00417662	0.000186675	5.71369e-195	3.85488e-48	3.7274e-27	5.01911e-14	7.81793e-10	1.12937e-66	4.20549e-19	3.98747e-143	2.85695e-24	0.00122758
RARB	2.98119e-244	0.00747627	2.21001e-51	0.00610602	1.3904e-13	3.87828e-43	0.00116195	0.0103619	0.108373	0.000351907	1.13769e-123	1.01352e-62	1.00063e-51	9.32724e-295	0.0241983	6.60915e-05	1.44153e-06	2.92157e-51	4.90221e-38	2.31072e-109	0.00427587	2.29741e-117	6.95136e-28	4.95162e-67	4.58125e-121	5.41816e-05	0.0301437	0.0072933	0.00692013	2.13838e-223	0.00217307	0.0104907	1.19261e-23	3.11652e-23	0.00257465	1.7333e-05	0.00324955	0.00235904	1.34564e-20	0.00391277	1.81076e-66	1.42379e-31	5.10348e-26	0.0042056	8.74247e-115	0.00424236	8.66004e-106	6.41747e-36	0.00151334
TOP2B	0.0213434	6.12966e-271	4.69886e-58	2.31834e-09	0.00128457	3.50388e-45	0.0116229	1.41472e-107	0.111128	3.79933e-30	3.41953e-131	0.000345017	0.00676494	5.1802e-292	2.52487e-39	2.82075e-08	2.71651e-11	0.00329093	1.49476e-42	0.00261614	4.03794e-10	2.60344e-121	0.01132	1.28759e-43	1.42208e-10	0.034681	0.0308917	0.000490806	8.84616e-241	1.24903e-221	0.00432349	0.00995291	0.000187378	2.64707e-29	0.00249169	0.00102748	4.06497e-59	0.00144895	2.46393e-32	5.65139e-107	3.01211e-44	8.70113e-35	4.25542e-18	0.00336926	2.14023e-124	3.63606e-25	2.69424e-118	1.88641e-34	1.89828e-29
NEK10	1.20695e-15	0.00161699	1.72584e-13	6.22069e-28	1.75054e-46	7.76994e-38	0.00891659	0.000281085	0.106462	0.00146308	2.38563e-138	4.59002e-37	0.00251636	5.14343e-290	0.00694498	0.000414163	7.10972e-08	2.03236e-56	4.44843e-34	2.03506e-84	0.00248017	8.31722e-110	5.41594e-42	6.41984e-83	1.52484e-63	3.36702e-11	0.0288497	0.00869196	0.00133485	7.18962e-206	9.98568e-05	0.0102399	8.05212e-20	1.21959e-58	0.00262696	1.26242e-28	3.87526e-06	0.00199444	1.32962e-56	4.44751e-81	2.0402e-29	1.42045e-39	7.33419e-38	0.00493425	5.52867e-119	0.00570345	1.24723e-105	6.99398e-38	0.000133447
TGFBR2	0.00504471	0.0139949	0.00854939	2.08922e-07	1.52804e-22	2.66035e-30	2.91963e-44	0.00219775	0.106638	4.58933e-239	1.9569e-90	7.49496e-106	0.00407154	9.47365e-282	0.00713747	1.55761e-05	3.57129e-10	4.51497e-149	6.49642e-49	1.99287e-145	2.17284e-24	7.53891e-266	1.39127e-121	0.00521309	2.28873e-151	0.00295747	0.0349342	0.0071364	1.26148e-49	4.03539e-186	1.01587e-38	0.00140902	6.52732e-19	3.63325e-60	0.00235448	3.14157e-36	1.30359e-09	0.00327546	2.98104e-55	2.47522e-41	1.43518e-51	1.39243e-33	6.01662e-13	0.00189536	6.73948e-105	1.46296e-61	7.70209e-99	0.000775507	1.13556e-11
DCLK3	1.97738e-06	0.000828569	3.72238e-25	3.2042e-06	1.69273e-27	2.17587e-43	0.0052835	1.94373e-73	0.104054	2.48086e-06	0	9.16143e-05	0.00242416	2.73355e-215	4.83431e-10	1.35969e-05	5.86264e-12	0.0193298	5.80838e-43	3.60068e-182	0.00570863	1.77338e-193	0.0279865	2.98251e-22	1.17679e-69	1.97084e-22	0.0427673	2.40149e-06	5.74294e-82	0	0.00257834	0	3.64792e-78	8.31381e-131	0	5.54647e-07	3.39394e-48	1.5564e-151	0.00234972	1.09571e-47	3.72318e-32	1.93755e-31	0.000824803	0.00150123	5.75406e-208	4.79298e-12	3.97947e-253	0.00136739	0.00099527
MLH1	0.00231609	2.70369e-168	0.00827975	4.98081e-27	5.43138e-21	7.25965e-42	0.00583719	0.00314437	0.105748	3.66081e-73	0	8.30094e-05	7.03945e-38	5.30582e-226	4.63819e-12	3.56578e-06	7.31492e-11	0.000755607	6.48321e-39	4.41353e-65	0.0183868	1.38864e-213	9.98248e-32	3.97236e-94	7.35545e-22	0.0427977	0.0416919	0.00773748	8.9928e-133	0	1.32009e-28	0	5.74241e-45	2.1197e-152	0	0.00709631	4.67688e-18	4.81151e-167	7.35996e-35	2.16321e-130	1.24793e-40	7.45803e-27	0.000531524	0.000855714	1.39394e-211	1.16692e-42	1.6303e-289	8.15948e-06	7.91551e-71
MYD88	0.00938929	5.73337e-178	1.08418e-57	0.0047909	4.34486e-24	2.95949e-33	0.00155114	0.00202204	0.0902031	4.63667e-250	0	6.62498e-22	7.82417e-71	7.80537e-125	3.4881e-19	4.1832e-06	6.02751e-15	6.28656e-137	4.98954e-50	8.03874e-186	1.70677e-50	2.74529e-207	1.94295e-117	7.48887e-158	0.000604634	0.00777379	0.0536273	0.00602685	4.96875e-123	0	0.0061223	0	6.26319e-17	1.48263e-113	0	3.30917e-30	3.93964e-139	3.39481e-171	0.000146927	1.32742e-109	1.74317e-19	5.55227e-31	1.55826e-06	0.000790355	3.39545e-207	1.48883e-63	3.59211e-280	1.00933e-12	1.46986e-22
OXSR1	1.54504e-18	1.10651e-37	0.00344248	3.66024e-51	1.87866e-13	2.29315e-34	0.000406493	0.000486701	0.0895739	1.066e-95	0	1.03819e-67	0.00088408	6.90516e-136	0.00991844	1.04857e-05	3.0916e-12	2.7404e-18	9.62172e-53	1.85344e-20	3.20565e-99	5.82547e-214	0.00154277	2.23547e-101	1.22815e-62	0.0638224	0.0531601	0.00683943	1.12462e-48	0	0.00136823	0	1.64171e-126	2.23111e-117	0	1.34264e-14	2.31986e-115	8.54747e-161	7.35643e-23	3.49811e-78	3.2452e-41	1.02066e-29	5.52835e-08	2.41274e-07	1.30866e-193	1.10973e-23	8.95896e-267	1.55682e-12	0.00200157
ACVR2B	1.69904e-28	0.0100511	2.10617e-71	0.00252777	7.58782e-46	8.06163e-35	0.00950565	0.00332206	0.088959	6.56491e-33	0	2.67557e-65	3.84164e-98	2.02081e-211	3.01057e-178	1.3725e-09	2.87204e-15	0.0216704	4.81435e-54	0.00301638	0.00755449	1.68435e-211	0.0235502	3.50941e-68	0.000755398	0.0079869	0.0555672	0.00697435	2.84069e-73	0	0.00871559	0	2.29398e-36	1.85626e-140	0	4.29426e-11	0.00290702	2.92724e-180	0.0186502	3.99065e-98	5.79781e-39	2.46136e-26	0.00197727	3.24556e-09	2.80411e-213	0.00202404	1.55574e-292	1.50496e-13	5.63413e-49
EXOG	0.0111637	5.48594e-219	1.25779e-31	1.07043e-15	7.91755e-17	3.21803e-35	0.0011851	0.000742256	0.0886031	9.09183e-31	0	2.36289e-143	4.44309e-86	1.35378e-238	0.00383363	2.44708e-08	3.98581e-12	0.0035407	1.08952e-47	0.00175653	0.00300026	1.80081e-215	0.000102162	1.00141e-168	5.75802e-10	0.0253756	0.0553233	0.00852186	0.000530947	0	0.010012	0	5.73988e-68	6.47657e-146	0	0.00650432	2.76735e-06	3.91758e-180	1.44006e-20	4.59341e-174	3.274e-16	6.11501e-27	0.00163952	4.34398e-06	2.39329e-221	1.9618e-06	4.81796e-302	1.80597e-16	4.69748e-30
ULK4	0.000168675	0.000439684	0.00222761	7.53786e-21	2.17943e-06	1.39184e-31	0.0026273	0.0121582	0.0587492	3.63711e-105	4.50694e-126	4.86301e-61	0.00102	1.99237997695693e-310	3.53817e-53	0.00276213	1.26934e-12	6.82841e-162	3.01651e-48	0.00121997	0.0256909	8.35283e-230	1.21422e-151	0.0189112	0.000640551	0.000788043	0.0822554	0.00710023	0.000905864	2.36754e-203	6.13614e-53	0	1.82643e-45	5.71538e-214	0.00191507	1.07422e-08	4.54815e-83	6.26387e-78	0.000449083	2.29249e-156	3.88309e-14	5.87435e-20	2.76196e-06	3.74003e-09	1.3025e-90	0.00143329	8.00612e-83	4.808e-06	6.79788e-48
CTNNB1	1.42371e-185	0.0136771	0.0250637	4.9477e-14	2.26462e-20	1.20459e-31	0.000870734	0.0328363	0.059389	1.96881e-44	2.36765e-122	3.26002e-14	0.00126346	8.43251e-302	3.56739e-12	0.00243974	1.01558e-13	2.436e-06	4.5014e-53	4.09707e-57	5.6727e-07	4.19681e-226	1.8113e-06	7.48675e-23	1.532e-145	0.0293296	0.0815485	0.00146934	0.0131863	7.26655e-191	0.00832118	0	1.39108e-59	1.08064e-207	0.00183517	2.19352e-32	2.41722e-61	5.5586e-90	4.8251e-37	0.00197307	5.37585e-53	2.30946e-21	2.33313e-06	1.27179e-10	6.66969e-96	8.66973e-58	3.47403e-93	5.18678e-09	4.60086e-138
SNRK	0.00903201	6.14144e-123	4.51796e-08	0.00646858	5.14545e-77	9.46666e-35	0.00575793	0.0115584	0.0498429	0.000404014	5.06072e-90	0.00219683	0.00731931	5.97578e-262	1.23866e-90	1.42375e-12	0.00224424	0.0101328	4.8358e-50	9.86676e-52	1.89948e-40	2.28356e-232	7.18115e-05	2.33508e-96	0.00983436	0.0457968	0.0907826	2.01844e-28	1.47879e-141	1.88651e-143	0.0135941	0	1.46568e-66	2.01523e-169	0.00283329	4.53277e-25	1.29199e-08	1.68228e-60	1.2764e-07	1.9428e-60	3.2411e-50	3.89785e-19	6.69058e-14	6.77074e-05	5.18591e-93	5.43347e-23	5.88924e-80	4.49774e-08	3.99448e-82
KIF15	0.00344774	1.19433e-68	0.00853847	1.35157e-32	0.0578676	6.50347e-35	1.44177e-11	1.30409e-106	0.0348458	0.00374428	9.5896e-90	6.16289e-147	0.000825754	9.73152e-263	2.26975e-21	2.42611e-05	0.00215335	4.03863e-20	1.68552e-38	0.00370181	0.000685555	6.444e-252	0.00644644	7.97273e-124	1.18505e-28	0.0165894	0.105128	0.00757515	2.11945e-206	3.73196e-172	0.00313229	0	1.15129e-60	1.25987e-185	0.00258957	0.0375933	1.72627e-67	6.90104e-73	4.54682e-24	7.20487e-116	0.00019082	3.29545e-28	1.97121e-20	8.25436e-07	1.66159e-103	7.85025e-17	1.53861e-92	1.2462e-24	0.00211763
CCR3	5.85846e-65	2.51598e-101	3.13408e-63	0.0027894	5.24831e-23	3.90739e-29	0.00600579	7.38271e-126	0.0250095	5.79981e-183	3.01891e-74	1.36153e-16	0.00175053	2.14245e-249	2.48865e-104	1.33121e-06	0.00434778	6.56552e-123	4.0242e-22	1.61431e-119	0.00786978	4.70216e-233	6.08559e-120	0.000492441	0.0376523	3.14251e-17	0.11157	2.50056e-70	5.31331e-92	1.4922e-154	2.03711e-11	0	1.03083e-116	4.78535e-171	0.00320919	5.99932e-05	2.27073e-118	2.22211e-50	0.00190852	1.5802e-67	1.9017e-42	1.83423e-33	4.21333e-16	1.61108e-05	2.73639e-79	0.00139807	3.21558e-63	5.76842e-17	0.00144531
SETD2	0.0244569	1.02361e-181	0.0322987	2.00999e-14	2.28549e-33	1.52178e-28	0.00581247	1.37834e-175	0.0159621	1.57094e-37	8.67389e-68	1.5747e-30	2.21671e-66	0	0.00117967	6.50054e-09	0.00175009	0.00218987	1.84944e-32	0.00272325	2.34989e-58	0	0.00112779	0.0015445	3.04703e-06	0.0674088	0.126608	1.53565e-13	2.00624e-119	2.92288e-142	0.00282308	0	2.06292e-30	0	0.00318206	1.60088e-15	9.51933e-58	1.33603e-131	5.07926e-41	2.97003e-105	2.91916e-12	4.91973e-29	1.07512e-13	1.03819e-12	9.03059e-136	2.71928e-56	5.70321e-131	2.56014e-19	0.0103371
CDC25A	0.00738215	4.32598e-164	0.00200652	0.00583607	2.43007e-06	2.35987e-26	0.00258874	2.23383e-25	0.00200112	3.52323e-20	0	1.52759e-103	0.00854133	0	1.25466e-213	5.28136e-05	0.000814474	0.00386193	6.14041e-35	1.86931e-19	5.54424e-108	0	0.00997107	6.94154e-159	0.00647913	0.0180294	0.140829	0.00711412	2.77787e-194	0	0.00546784	0	5.78188e-36	0	0	0.0625859	9.44222e-116	0	0.0135365	5.44226e-94	5.92795e-26	3.61861e-25	7.17413e-06	8.77969e-11	0	0.00598711	0	9.32968e-19	3.78057e-31
CAMP	0.0268202	2.95228e-75	7.69748e-117	0.0046544	5.22697e-34	5.28865e-26	2.5564e-238	9.15566e-153	0.00294189	4.09466e-173	0	0.0206368	0	0	2.03112e-202	0.000575692	0.00208196	2.22141e-71	1.25735e-22	9.80191e-196	0	0	7.14434e-175	2.76827e-52	0.00135563	2.41638e-19	0.140261	6.82845e-92	5.8448e-30	0	0.00278073	0	2.19758e-131	0	0	8.47929e-19	3.65719e-51	0	0.00149916	3.50778e-77	8.88463e-38	1.62472e-26	0.00039913	4.68558e-10	0	1.42781e-06	0	2.37126e-15	0.00182636
SPINK8	4.20846e-64	0.000915304	3.41903e-148	0.000345377	1.81501e-28	6.61083e-24	0.00477646	2.18497e-297	0.00133314	4.50849e-230	0	0.0653318	0.00338859	9.44219e-239	4.19877e-300	0.00122389	0.00125024	2.59393e-261	2.12135e-24	2.62805e-263	2.1625e-80	5.02252e-281	1.18944e-177	9.88131291682493e-324	4.2915e-82	2.9505e-45	0.143256	3.87009e-218	1.98723e-34	4.93049e-249	3.40147e-11	0	2.4225e-186	0	0	1.47135e-13	2.28476e-190	0	0.0025377	1.20672e-259	3.96981e-44	4.81501e-26	0.000449735	1.29091e-11	0	0.000641168	0	2.1645e-14	0.00152454
SHISA5	1.28767e-69	0.00649983	6.27611e-27	1.15139e-26	4.74556e-47	1.75589e-21	0.0021179	0.000365003	0.000546549	1.68433e-278	1.78414e-273	0.00581135	0.00340532	0	0.0069088	0.000381881	0.00128914	1.17496e-60	7.52219e-31	3.31103e-115	1.4229e-178	0	6.32409e-97	5.62395e-21	0.00253556	0.0184971	0.144932	2.95805e-255	0.00424594	0	2.61825e-19	0	3.67874e-90	0	0	1.52408e-55	1.99611e-42	0	5.19391e-61	0.00534524	6.46825e-24	2.09311e-20	3.94183e-05	1.96129e-11	4.94065645841247e-324	2.79888e-19	0	7.53131e-15	0.00145089
IP6K2	0.0018651	0.00122329	9.00535e-95	0.00891968	2.7302e-17	1.02525e-24	0.00361299	4.63408e-181	0.00260972	0.00108055	0	0.00529874	0.00259536	0	0.00292694	2.85511e-09	0.000137063	5.14301e-20	8.43343e-29	0.00271033	1.78736e-104	0	0.0169048	7.33031e-53	0.00111959	0.031006	0.14153	0.00572192	0.00281996	0	0.0126496	0	4.23994e-91	0	0	5.38369e-16	5.71887e-34	0	3.88693e-07	0.00203537	1.00665e-26	1.94971e-26	0.00010908	5.33571e-09	0	0.00181161	0	1.57155e-26	0.0139991
PRKAR2A	4.85584e-84	0.00199067	1.51444e-133	1.81252e-73	1.04624e-83	1.38512e-20	0.00153178	0.00872004	0.00275803	6.67502e-132	0	0.00377429	5.53028e-09	0	0.00357976	2.25286e-08	8.91769e-07	1.82374e-94	8.29609e-30	0.000840505	0.00265143	0	0.00025166	1.93199e-44	0.00442246	0.0424183	0.141948	7.79492e-32	0.0133468	0	1.32939e-33	0	7.23209e-09	0	0	3.98909e-47	7.05547e-26	0	1.45249e-58	4.24043e-85	1.3373e-30	7.43387e-24	1.83629e-05	9.42087e-13	0	0.00212448	0	8.57567e-24	1.99568e-125
ARIH2	0.00478604	7.52671e-72	0.00696103	2.21449e-23	2.19773e-67	7.69251e-18	4.79335e-88	0.0076044	6.31701e-05	1.17282e-91	0	9.25446e-41	0.00692203	0	0.00153177	0.000142192	0.00107911	7.09173e-19	1.22263e-33	0.00193017	9.8617e-179	0	0.00652043	2.30379e-103	0.00928031	0.0819821	0.14457	0.0068831	9.83488e-31	0	0.002028	0	2.20251e-84	0	0	1.27502e-25	7.61449e-18	0	6.14823e-26	2.42805e-133	4.60726e-55	3.63908e-23	8.42133e-07	4.6164e-10	0	0.000281652	0	5.07315e-19	4.6618e-83
LAMB2	7.15528e-292	0.029267	0.0124257	3.30879e-34	3.80488e-38	5.14133e-18	1.85975e-36	0.00540596	7.64531e-05	4.0444e-168	0	0.00476055	0.0141174	0	0.0233364	2.25056e-05	0.000276384	2.11308e-196	2.33367e-36	4.67575e-75	9.06059e-27	0	6.84634e-100	0.00182431	4.50593e-174	0.00149953	0.145352	0.00926356	0.021919	0	3.52225e-58	0	4.68492e-47	0	0	1.80782e-67	1.18062e-82	0	6.22637e-115	8.61834e-14	7.20561e-39	1.83526e-13	2.93909e-09	2.50399e-13	0	6.35343e-39	0	2.06415e-18	1.77206e-108
RHOA	0.00576549	3.26047e-79	0.0104628	4.17228e-86	0.00902066	2.63893e-21	0.00279122	1.36876e-05	0.000166792	1.30113e-159	0	0.000524486	0.00463154	0	0.00967214	3.20949e-07	3.02625e-06	6.84128e-111	2.69771e-38	1.74306e-93	0.000388541	0	7.47878e-84	3.898e-25	9.19164e-31	0.0627467	0.144974	1.54726e-24	1.19767e-88	0	1.60484e-80	0	4.83144e-46	0	0	2.78668e-12	4.28599e-85	0	7.28667e-65	7.19084e-173	1.87102e-36	3.24273e-18	1.81046e-08	2.09811e-14	0	2.77949e-14	0	1.19995e-07	1.06424e-38
MST1	3.14442e-19	7.37908e-67	9.78862e-48	3.61245e-09	5.1555e-31	2.07203e-29	0.00878033	1.08245e-63	0.00147044	5.71766e-33	8.06056e-294	4.33843e-37	0.0126059	0	1.3256e-85	3.25996e-05	1.44007e-05	0.00199987	1.9525e-33	6.7517e-82	3.24057e-05	0	2.29935e-14	5.21518e-15	1.30094e-06	5.96212e-45	0.142481	1.94523e-182	2.56218e-49	0	7.26223e-37	0	0.00035753	0	0	1.62297e-19	0.00942073	0	1.6006e-09	5.14681e-121	0.00552107	1.2979e-29	3.29249e-08	2.74697e-12	0	5.82985e-09	0	1.1621e-05	9.43922e-48
IP6K1	0.00501063	5.84318e-117	1.43666e-10	1.6819e-28	7.4232e-55	2.9935e-29	0.0043812	0.00932167	0.00234625	5.39105e-64	0	3.11663e-99	0.00303835	0	1.73648e-14	0.000100365	2.74009e-05	0.00659783	1.20212e-43	0.00660951	2.85733e-184	0	0.00565455	3.95652e-93	0.010771	0.0480422	0.141662	0.000204581	1.31393e-99	0	0.00492696	0	6.37152e-26	0	0	2.17257e-19	5.77978e-49	0	1.76778e-23	7.40097e-214	2.933e-16	4.11961e-23	6.2199e-07	1.46673e-11	0	0.00129796	0	5.32865e-10	3.71694e-60
CAMKV	2.25399e-52	4.23461e-144	0.0013974	0.00616554	5.84767e-44	5.64026e-29	1.45459e-92	6.53346e-209	0.00100403	2.14752e-09	0	1.44833e-172	0.00844764	0	9.49826e-190	3.26024e-05	4.36386e-06	0.0249154	4.91432e-17	5.12629e-18	0.00458672	0	0.0503339	1.95379e-253	7.40347e-57	3.42549e-47	0.14345	0.00624833	1.67153e-124	0	0.00377805	0	6.84382e-66	0	0	4.48262e-17	0.000136612	0	0.00774776	6.20044e-239	3.41038e-23	9.60639e-24	2.50248e-08	0.000701175	0	0.0068289	0	5.37867e-11	0.000373632
MST1R	5.69325e-67	4.47274e-08	0.00498432	0.00654406	6.32678e-48	2.3504e-27	0.000936931	3.43036e-222	0.00141784	1.12697e-177	0	0.00278446	0.0127437	0	3.3019e-164	9.28964e-06	7.21907e-06	3.9768e-224	6.1219e-21	3.75337e-195	9.54791e-11	0	1.75001e-147	5.38798e-126	4.8478e-78	6.26513e-53	0.143446	0.0066471	0.00209921	0	8.02642e-15	0	1.54626e-22	0	0	1.15469e-40	6.60205e-20	0	0.0131987	0.00216496	5.16437e-07	2.02581e-23	2.43296e-09	0.000735627	0	2.44564e-129	0	3.64375e-11	0.00982341
RASSF1	0.00720623	3.04423e-175	0.00372338	8.8375e-55	0.00385355	1.39286e-29	0.00291086	1.81063e-84	0.001237	3.53625e-62	0	4.77694e-118	1.66395e-35	0	0.00585694	0.000346269	0.000161952	1.54251e-121	1.88285e-21	6.37038e-150	3.84171e-108	0	1.70078e-87	6.47127e-139	0.00261011	0.0303024	0.14283	0.000764667	1.6187e-146	0	0.00352011	0	1.37716e-94	0	0	1.98538e-08	5.74442e-98	0	5.93504e-50	1.07349e-216	1.11269e-07	2.81437e-18	5.85966e-10	2.06998e-05	0	0.00759648	0	1.64336e-08	0.00605481
MAPKAPK3	1.47486e-97	0.00598264	1.07426e-50	1.26291e-50	2.75886e-21	3.46583e-23	0.00241111	0.00353736	0.00374673	1.42259e-246	0	0.000500359	0.00257576	0	1.37335e-57	2.44947e-07	0.000440909	2.88348e-121	8.47223e-23	1.61115e-172	7.53833e-119	0	1.30631e-80	0.00487908	1.67178e-29	0.0177322	0.140342	7.3103e-27	2.90432e-130	0	4.90481e-58	0	1.80601e-127	0	0	1.07253e-15	4.62264e-47	0	0.0158256	7.07768e-144	2.91079e-42	1.59462e-20	2.87496e-09	1.77464e-07	0	1.33914e-17	0	6.94678e-09	2.86263e-21
PARP3	4.52058e-73	0.000399207	8.98032e-72	3.0967e-99	6.65216e-67	8.21554e-21	0.00117304	0.00482086	0.00363094	1.94201e-181	0	1.92439e-60	0.0078308	0	0.0136153	9.69735e-07	0.00068938	6.49753e-66	1.75774e-13	4.0038e-113	8.04342e-73	0	2.34461e-62	0.00401514	0.00523318	0.00151038	0.14051	0.00624271	0.00750479	0	8.08033e-54	0	1.5941e-105	0	0	9.70014e-63	2.07423e-38	0	8.77728e-98	2.30329e-79	1.9322e-26	7.4144e-22	3.36126e-09	2.47752e-05	0	1.51323e-29	0	1.02772e-12	1.47312e-87
DUSP7	5.65269e-22	0.000104147	1.22598e-160	2.41262e-18	9.16978e-41	2.09988e-22	0.00679359	1.93157e-69	0.00276809	4.37329e-230	1.23516411460312e-322	1.61129e-66	0.00710505	0	1.9137e-29	3.90881e-06	0.000863913	2.40232e-154	1.44364e-14	6.47998e-82	2.23397e-159	0	7.38102e-68	1.42259e-173	0.00130621	2.91532e-05	0.142327	1.77796e-30	9.82213e-36	0	0.00677612	0	1.95486e-177	0	0	2.3579e-25	1.50515e-137	0	0.00542386	0.0246872	2.68474e-13	2.56321e-19	1.75901e-09	0.000154247	0	0.0147755	0	1.10188e-13	0.00304622
BAP1	1.54058e-24	1.07483e-73	5.66871e-08	1.58256e-18	5.85139e-37	4.75208e-22	0.00791915	0.0112658	0.000265351	9.87426e-127	0	1.72857e-27	0.010727	0	0.00490498	3.33813e-10	0.00105196	9.58687e-22	6.83963e-20	4.89696e-34	2.05058e-75	0	2.85244e-20	7.04228e-78	0.00721156	0.0315413	0.143458	7.41135e-50	1.69507e-92	0	0.00102973	0	5.22605e-27	0	0	5.54829e-12	1.59804e-85	0	1.38514e-36	4.77236e-98	0.00992602	1.65405e-25	1.92966e-12	5.96765e-07	0	0.00976566	0	1.83402e-15	5.0256e-74
PBRM1	0.011231	5.2331e-214	3.44704e-28	7.75713e-21	3.04026e-32	3.54501e-18	0.00744212	0.00503869	0.000500176	0.00615264	0	8.64563e-21	2.52729e-10	0	1.8233e-45	2.17901e-09	0.000378867	0.00526156	7.55436e-16	0.0172239	0.00398052	0	0.00801068	1.25611e-186	0.00319362	0.0436949	0.14312	0.00763876	1.5184e-219	0	0.0209592	0	2.19778e-24	0	0	3.03723e-10	1.65338e-78	0	1.01307e-39	3.57076e-210	0.00139244	5.84134e-24	5.5817e-13	1.32276e-05	0	3.30727e-13	0	1.75521e-16	1.40235e-97
NEK4	0.0024215	5.57391e-92	8.03889e-124	2.56994e-33	2.75914e-26	3.55764e-16	0.00395148	0.00174652	0.000599603	0.00241253	4.94065645841247e-324	0.00528347	0.00481612	0	1.23511e-78	9.00374e-07	0.00117596	2.10436e-138	2.3439e-18	9.67154e-14	7.1526e-67	0	7.64043e-28	8.05173e-90	0.00373673	0.0502085	0.14414	0.00487525	1.72152e-29	0	0.00343915	0	6.01656e-86	0	0	0.00204326	5.19482e-09	0	0.00323941	1.73008e-130	1.44737e-08	2.38103e-22	7.71335e-11	0.00038833	0	1.87248e-64	0	3.93381e-17	4.89891e-51
PRKCD	0.00712024	5.58262e-79	0.000394831	0.00613786	4.03692e-36	1.04227e-14	3.46839e-98	0.0247985	0.00525646	4.51221e-172	0	0.0158778	0.00631942	0	9.79534e-154	3.82183e-08	0.00145956	3.99829e-195	4.68044e-18	5.14933e-190	1.25692e-48	0	2.92814e-108	1.1778e-124	1.20638e-10	0.00561391	0.137348	0.00877483	0.000400381	0	0.00739121	0	2.29103e-113	0	0	4.59096e-31	0.00250913	0	0.0138442	5.252e-25	1.21991e-17	2.17733e-15	1.3645e-10	2.71719e-05	0	1.94761e-38	0	5.61415e-13	3.76885e-137
APPL1	0.0104103	9.11713e-88	0.00327022	8.54907e-49	2.28404e-15	7.30181e-30	0.00126532	0.00152563	0.0126726	0.000387251	0	0.00219495	0.00391292	4.9232e-223	0.000230636	1.08885e-15	0.00358081	4.41323e-85	3.58913e-10	0.00389671	9.97903e-32	3.47387e-204	4.99822e-34	1.27e-14	0.00498683	0.046744	0.119598	0.00999484	7.77652e-45	0	3.73005e-15	0	2.47602e-50	3.07481e-159	0	0.00324556	2.57797e-18	2.99116e-174	0.0011907	4.33287e-162	5.14734e-28	1.82126e-17	7.15631e-12	0.00134878	5.41674e-225	0.00283788	1.86737e-287	7.38531e-05	3.84716e-45
ERC2	7.24092e-40	4.01009e-49	0.00721695	0.00325389	1.98665e-32	1.81082e-26	4.03112e-11	7.75052e-133	0.0181652	0.00399174	1.23002e-299	6.71643e-122	0.00627368	1.15827e-196	1.55345e-38	2.00749e-08	0.00314661	2.99232e-22	3.09967e-09	0.0205804	0.00849844	1.34013e-186	0.0161448	2.47018e-25	0.0081301	2.1999e-31	0.114718	0.000590329	0.00241846	0	0.00334238	0	2.9255e-42	1.09504e-141	0	4.75165e-10	0.00261459	1.0994e-158	0.00431103	2.2247e-45	7.98938e-45	4.75843e-16	3.73646e-20	0.00233445	8.32646e-212	0.00888782	1.34894e-254	0.00215039	0.00287894
WNT5A	6.61026e-51	0.00278537	0.00117948	0.00202695	2.48401e-25	6.89778e-20	0.000162192	4.14166e-112	0.0159327	8.2874e-150	0	1.41162e-25	0.00351262	3.9704e-222	0.0388944	0.00137129	0.00224118	3.53536e-187	0.000879064	0.0213608	5.36003e-122	1.74511e-203	3.21309e-50	4.0045e-74	0.0031311	1.66439e-13	0.117291	2.12566e-40	0.00980964	0	0.0025455	0	5.50079e-125	3.64618e-138	0	3.54225e-22	0.000361487	5.06662e-152	7.74021e-104	0.00194666	1.37492e-43	2.28501e-14	9.82718e-18	0.00244705	1.52685e-183	0.00853098	2.67876e-257	0.00902787	0.00548703
FLNB	1.78464e-166	0.0216144	4.2061e-08	4.49241e-51	2.03368e-47	7.43361e-29	0.00722492	2.71017e-196	0.0132504	1.04558e-245	0	0.00372257	0.0125023	7.36021e-245	0.00254024	2.32584e-18	0.00265053	3.13973e-228	1.77179e-21	3.13078e-176	0.0282554	5.20205e-235	3.97289e-131	0.00168159	4.81549e-113	6.62535e-11	0.117682	0.00630566	0.0109803	0	8.51011e-95	0	1.30634e-44	5.3601e-60	0	1.29349e-73	1.28357e-38	8.62574e-123	2.25478e-30	2.13265e-48	5.7345e-37	1.97621e-13	2.71663e-08	0.00149454	4.40843e-105	1.84674e-88	2.33486e-12	7.21033e-07	0.0255747
PXK	0.0287496	1.43188e-190	9.2432e-89	1.09914e-73	3.16736e-60	9.92621e-31	0.00188148	0.00183048	0.012734	1.39302e-192	0	3.99208e-100	0.00127663	3.44959e-250	0.015284	1.70355e-15	0.00390968	1.77993e-205	4.20285e-13	0.0019072	6.12979e-122	4.31414e-209	2.50407e-85	7.51008e-51	2.10581e-93	0.0103697	0.117632	0.00608532	3.77395e-150	0	0.00308098	0	2.64234e-48	6.87566e-46	0	5.19666e-47	1.8762e-171	6.04466e-104	4.84837e-75	3.12445e-238	1.46559e-49	1.94217e-19	1.1881e-12	0.0025867	5.86822e-108	0.0162885	0.00211458	2.41097e-06	9.30612e-43
PTPRG	6.66339e-94	0.00987482	0.0160994	4.18714e-48	2.19119e-48	3.70162e-34	0.00888883	0.0135254	0.002276	2.09523e-71	0	7.32055e-96	0.00323649	1.37306e-22	0.0156284	1.21368e-15	2.52196e-05	5.52927e-40	5.73966e-26	0.00634817	1.21095e-67	2.80799e-33	2.77186e-05	0.00399987	0.0129529	0.00341894	0.111657	0.00953527	0.00835138	8.63437e-143	1.87645e-26	2.0667754096831e-319	2.41239e-24	0.00160847	0.00246081	5.35648e-32	7.85524e-109	1.71608e-88	3.38543e-64	2.44091e-102	1.76957e-35	2.79793e-24	1.84059e-27	0.00504325	0.00293413	0.0120866	0.00986789	2.33223e-05	4.36302e-105
PRICKLE2	5.5227e-129	0.00367749	0.00177879	0.000562725	4.09026e-30	4.65229e-26	0.00320589	0.0127438	0.00204593	0.000614757	0	0.00520045	0.00457552	1.03955e-16	0.0346026	2.82388e-21	0.00186927	4.81792e-77	1.19435e-41	6.74891e-80	1.8758e-84	1.83052e-26	2.32879e-15	0.00817864	0.00615092	2.0611e-28	0.110301	4.01646e-05	0.0111479	3.05845e-124	2.89468e-23	7.65813578985494e-316	5.65154e-85	0.00187107	0.00283229	1.60244e-39	0.000383241	7.6489e-97	1.28768e-89	7.66473e-05	2.01121e-41	1.02416e-18	1.65264e-39	0.00695721	0.00315849	0.00727444	0.0112869	0.00036191	9.9714e-65
MITF	4.0247e-207	0.016382	0.0010423	0.00226866	3.36486e-07	2.88144e-24	0.00407169	0.0493117	3.36767e-05	7.89155e-220	0	2.33173e-58	4.20288e-64	7.95279e-103	7.47185e-14	4.79681e-48	0.00307452	6.68375e-117	4.87812e-35	7.27468e-148	1.15483e-37	6.53929e-73	2.26661e-91	0.0214694	5.69776e-36	2.05889e-07	0.102483	1.9542e-33	0.00647073	3.02688e-282	9.36001e-78	0	3.52345e-22	0.00105749	8.07648e-91	1.74887e-08	6.89667e-63	2.22695e-67	4.62902e-31	0.00067027	7.37118e-34	1.8996e-13	1.46363e-20	1.38044e-06	8.67493e-22	3.45061e-28	0.0110266	7.26794e-11	3.76805e-123
EPHA3	0.0011382	3.52471e-07	0.0086073	0.00634406	2.73275e-29	7.33697e-13	0.0086468	0.0223595	0.0291675	0.000127687	0	8.37463e-140	4.32824e-63	1.85384e-49	0.00808175	1.51213e-20	2.20151e-06	5.52428e-100	5.42792e-121	0.0201421	3.92548e-10	4.58164e-159	1.36884e-30	1.98713e-120	6.59441e-26	4.55966e-21	0.0428391	2.48651e-05	0.00234466	1.16914e-182	0.0032543	4.20611e-203	0.000558249	0.00146793	2.65996e-46	4.52886e-17	3.57117e-54	0.0108307	1.46978e-37	1.02801e-95	0.00125673	3.85447e-14	1.02246e-17	0.00180882	1.93232e-14	0.00500629	0.0142702	2.32527e-32	3.26567e-132
ARL13B	2.75789e-79	0.0044334	0.00212228	4.11153e-65	1.35527e-13	7.42343e-62	0.00829841	0.000409394	2.06411e-13	0.00360716	6.72301e-183	6.67387e-149	7.16488e-76	5.08232e-39	0.00354228	0.000178279	0.00555992	6.86223e-37	2.07209e-113	1.35992e-30	0.00168716	2.72689e-30	1.83104e-62	0.00800843	1.40574e-134	1.19674e-11	0.00422464	4.72379e-07	0.00639604	8.83437e-39	8.8959e-25	8.22395e-46	1.38578e-31	0.000453327	1.66284e-116	0.00186572	1.57742e-40	0.00315044	4.45546e-34	0.00370171	4.01997e-34	1.67392e-21	1.2909e-43	0.00460196	1.32722e-32	0.00173498	0.029066	4.73076e-34	1.08956e-26
EPHA6	2.20588e-39	3.94376e-75	1.71652e-15	8.9832e-19	7.38451e-55	5.07202e-54	0.0141059	1.87208e-91	9.1656e-06	4.56503e-56	3.30475e-181	0.00101617	5.98194e-07	4.05126e-19	0.000569811	1.45836e-09	0.0049025	0.00221261	1.45501e-78	1.19484e-81	3.555e-57	4.23452e-94	0.00958786	3.91484e-10	0.010705	2.70606e-09	1.7304e-20	0.0046207	1.05356e-79	2.27458e-33	1.18569e-31	4.08768e-241	6.97102e-29	6.48082e-09	2.08394e-128	1.82561e-20	9.86621e-18	0.00942148	0.00405389	1.63882e-51	0.00107132	9.34892e-23	0.00402936	0.00263368	3.41938e-33	0.00284186	0.0322316	8.64607e-38	0.00463204
ARL6	0.00143398	5.36821e-33	2.1877e-54	1.43842e-08	1.18612e-50	5.44716e-44	0.00125008	0.00180047	8.6453e-07	0.0234142	8.62945e-214	3.12333e-61	3.38149e-198	1.84874e-13	2.88693e-44	1.70547e-09	0.00488094	0.0209885	4.75491e-76	6.18834e-76	5.20736e-139	4.42224e-85	8.51453e-06	7.88757e-75	1.29295e-45	2.88607e-59	7.57816e-17	3.15557e-72	0.0184279	4.8919e-27	0.00894343	2.62721e-234	3.86539e-152	3.9101e-13	4.25409e-115	5.16154e-13	0.00957633	0.00832204	0.00126518	0.000189955	2.03852e-46	8.40956e-21	0.00177127	0.00185261	1.4951e-26	0.00227984	0.0233312	4.20173e-34	8.23068e-52
TFG	2.43641e-208	0.0196096	0.00494735	6.64574e-63	3.39817e-41	2.405e-40	0.006424	2.44789e-23	5.4781e-28	5.14222e-46	8.70705e-200	0.00350404	2.68725e-94	2.4479e-56	0.00781055	4.21496e-43	0.00250456	4.75248e-145	8.54646e-68	0.00102072	1.81956e-52	4.47374e-46	9.13429e-88	0.00684714	6.42939e-26	1.45674e-41	6.54032e-40	4.92667e-83	0.0235718	2.9847e-68	0.000224148	7.61456e-28	1.68454e-139	4.30314e-23	9.90035e-80	5.06641e-25	0.00123814	4.05733e-31	1.6919e-25	0.0130517	2.48045e-78	4.33075e-15	1.30419e-19	0.000311423	1.01614e-53	9.53894e-38	0.031297	0.00476593	1.54749e-51
CBLB	0.0216339	1.85545e-34	1.79044e-15	0.00337907	2.40478e-68	2.33702e-07	0.0110123	0.00272868	1.98302e-44	1.53137e-113	6.51119e-231	2.13023e-61	4.35512e-81	5.24971e-70	0.0114122	1.34482e-48	2.00132e-29	0.00930385	1.03967e-39	4.57207e-103	1.48845e-07	1.70787e-58	1.02267e-26	0.0014526	1.32442e-56	2.33047e-28	2.50963e-40	7.79985e-35	0.00779851	3.77962e-06	0.00786351	7.95108e-226	1.13924e-39	1.1731e-22	1.4515e-124	3.20343e-60	1.66841e-07	5.38762e-75	4.36001e-97	0.00546533	4.70086e-21	4.04948e-11	3.29389e-80	2.39619e-20	1.36862e-29	0.00457363	0.0394598	1.43006e-42	0.00129841
CD47	0.00640038	1.25261e-145	4.22496e-63	1.18934e-38	0.00222848	3.79264e-13	1.86583e-145	1.07848e-60	4.55736e-40	0.0120966	5.48988e-212	0.000868081	0.00151315	1.20827e-64	0.00401031	1.09522e-41	5.42633e-38	9.23225e-17	2.53032e-47	1.35029e-56	4.34275e-154	5.14964e-59	4.60209e-23	0.0082081	0.00261469	0.00267263	1.47618e-39	3.49771e-146	3.74434e-81	0.00015062	1.24636e-14	2.70122e-216	4.93541e-110	2.2614e-19	7.05386e-123	2.00975e-15	1.191e-77	1.30299e-72	1.17482e-43	0.009494	6.96398e-27	1.85723e-30	4.53852e-75	4.18787e-22	1.88755e-23	5.92468e-37	0.0410059	7.07314e-52	1.21321e-16
IFT57	0.0161278	9.1213e-14	1.18782e-50	4.36923e-26	5.65501e-23	6.58786e-13	0.00180665	2.18908e-86	4.41547e-40	0.0188448	3.29053e-203	5.81297e-63	0.00194693	2.0859e-69	0.00106642	4.03501e-44	3.70531e-30	0.00467068	6.86994e-45	3.4728e-88	1.06071e-154	7.51693e-60	6.35588e-49	0.00909178	1.62644e-23	0.00116146	8.96914e-39	7.69384e-141	0.00854584	2.53767e-06	9.09727e-20	9.44641e-221	5.6684e-92	1.88063e-18	2.3658e-124	2.18682e-28	4.60468e-45	1.14276e-69	1.46145e-09	0.00238325	3.14298e-44	1.53452e-21	6.50295e-75	2.20067e-20	3.25499e-22	0.00318301	0.0400857	2.52241e-51	0.00338016
PHLDB2	7.64744e-201	0.0176328	8.85879e-19	5.00378e-40	1.05946e-28	1.17975e-24	0.00202927	2.23323e-135	1.30235e-44	4.69892e-85	1.84115e-218	2.30523e-88	0.00414029	1.54078e-62	0.00930273	2.34581e-50	8.3111e-36	3.11562e-156	4.0639e-42	1.5787e-23	7.49304e-44	2.34638e-70	1.01339e-84	0.0108004	2.69629e-130	2.56709e-40	1.88796e-43	0.00691241	0.0177197	3.33603e-57	2.96462e-117	1.09811e-224	1.46284e-42	2.56384e-33	1.0199e-94	6.1858e-49	1.16135e-54	8.05017e-80	1.16549e-92	0.0174739	3.67092e-13	4.6035e-22	3.26287e-81	7.06471e-27	1.55993e-42	6.35821e-60	0.0306647	8.6313e-44	0.0087529
BOC	3.24977e-134	0.00431377	0.00708601	0.00378187	3.66222e-22	8.04752e-22	0.00382032	0.00343737	8.72569e-41	0.000104771	1.56089e-215	0.00985653	9.04806e-24	1.11229e-53	0.0188669	4.23177e-47	1.6809e-34	4.40135e-50	1.42905e-38	0.000145423	0.00574443	3.53902e-57	0.00961737	0.00188541	2.08268e-76	1.06196e-07	1.24277e-39	0.00803656	0.00521685	1.08432e-57	0.00865052	4.4065e-213	6.10136e-29	8.90278e-17	4.61054e-105	1.13771e-14	6.71929e-127	5.74496e-50	2.07263e-79	0.00446957	1.17904e-19	7.62663e-18	1.71923e-74	4.03401e-19	5.75108e-54	0.0102951	0.0465148	2.19884e-36	0.000556524
GSK3B	3.6489e-70	0.00710233	5.16101e-13	4.28449e-11	1.39064e-81	1.61555e-57	1.89084e-06	0.00522035	3.27995e-30	0.0127194	3.50502e-250	0.01178	8.90331e-47	6.53857e-63	0.00260633	2.16928e-57	7.67998e-19	0.00292173	3.88563e-42	2.15396e-105	3.55865e-82	4.06838e-76	0.00223596	1.99796e-56	1.2592e-90	0.00572708	2.2267e-51	1.65546e-58	0.0148867	7.33541e-75	0.018047	2.64412e-230	7.9389e-66	8.55646e-32	1.37945e-70	4.29761e-53	0.00036452	9.17694e-41	0.000962342	0.0102935	4.121e-100	4.21824e-50	1.03599e-116	2.68133e-29	6.49476e-36	4.79443e-22	0.0621913	2.35479e-206	2.03724e-52
IQCB1	0.0152628	6.90559e-280	0.00267501	0.00524898	3.11374e-47	9.21805e-48	0.00322002	4.20273e-192	2.27098e-31	0.00295512	1.01597e-229	3.47672e-12	0.00179038	5.56095e-16	3.7267e-183	3.1061e-49	1.1054e-12	2.26018e-90	1.15364e-46	0.00168543	4.58336e-56	7.78666e-22	0.00894674	1.59609e-101	0.0118297	1.80722e-14	1.78893e-52	0.00184309	7.55753e-202	6.65552e-45	0.0172627	1.16338e-238	2.16597e-74	2.21261e-41	1.40539e-60	0.0029063	1.09548e-15	4.53245e-66	0.0261367	0.0019857	5.29071e-39	1.54744e-52	3.99999e-118	8.91806e-28	1.25731e-23	0.00653123	0.0489925	2.97023e-163	0.00650782
PARP9	0.00010267	0.00349227	0.0010132	0.00576154	1.69854e-14	1.86251e-38	0.0051976	0.00600245	2.42097e-29	9.37071e-86	4.50963e-231	0.00125733	0.00265381	2.46747e-62	0.00844337	4.11125e-49	3.66296e-15	2.1073e-150	1.41886e-43	9.28086e-104	1.38175e-70	9.31031e-79	5.79236e-102	2.74683e-34	1.46634e-16	2.21456e-43	9.82733e-49	0.00138213	0.00428729	1.25498e-77	1.87687e-26	1.89352e-232	9.73398e-45	6.88445e-53	4.35187e-53	6.297e-25	7.00945e-55	2.45462e-51	1.78931e-43	0.00979843	3.08067e-61	1.67221e-43	2.24592e-109	2.65374e-25	5.75808e-33	4.728e-99	0.0564572	1.98903e-161	1.17888e-14
DTX3L	0.00099835	0.00641664	0.00146503	1.35873e-15	3.07774e-40	4.69712e-40	0.00417005	0.00339155	3.32097e-29	3.23108e-107	1.24906e-234	5.24627e-46	0.00431226	1.1217e-61	0.0079769	7.77002e-51	1.76783e-17	6.64922e-198	3.99254e-41	8.73667e-130	2.73794e-82	1.61428e-78	4.43022e-98	7.89887e-06	7.75446e-43	3.20354e-45	3.43004e-49	1.33435e-19	6.93167e-64	3.05174e-77	2.30325e-69	3.86861e-230	1.87499e-89	1.29779e-52	7.90125e-53	7.18335e-36	2.80732e-54	7.91576e-51	7.49994e-47	0.00770956	1.40379e-74	2.01682e-50	4.19797e-111	3.34368e-26	4.32289e-34	7.43929e-117	0.0565281	5.82426e-158	2.27549e-06
PARP15	0.0227092	5.55624e-139	0.00011692	0.00398602	5.10728e-27	1.07249e-46	0.00716133	1.7438e-176	1.88625e-16	9.80552e-243	4.65747e-249	9.50829e-185	7.55359e-69	1.94165e-57	2.00096586565705e-321	3.98074e-35	0.000554297	1.99014e-237	2.66736e-27	1.08294e-195	2.25049e-82	5.33401e-70	3.75959e-96	2.16495e-241	2.70377e-89	0.00181089	1.08835e-37	1.13257e-20	3.25415e-99	9.42495e-74	0.00139505	3.81947e-222	2.58739e-67	1.24699e-50	3.59767e-50	1.13185e-13	2.34005e-184	1.23077e-49	0.00269932	5.71471e-297	2.3434e-58	3.19701e-44	6.4817e-102	2.13759e-14	3.27448e-31	0.00186595	0.057283	6.87487e-140	0.000268895
PARP14	0.00444052	0.00271627	0.00545406	3.76042e-19	3.57453e-57	2.96671e-46	0.012724	1.13023e-40	1.20844e-23	3.05568e-148	1.28721e-233	1.76957e-85	0.00506574	8.45913e-67	0.00820169	1.09731e-45	8.69432e-15	3.94433e-175	3.76512e-38	1.20988e-113	0.0185565	5.29496e-84	3.90799e-97	0.00319028	4.56238e-30	3.9735e-41	7.72205e-45	8.43967e-51	2.02089e-23	5.10278e-81	2.33158e-61	5.56286e-236	0.00619678	3.52061e-56	2.22654e-53	8.05304e-52	8.25706e-90	9.10299e-53	1.96381e-47	0.00463535	1.47671e-85	3.09051e-43	7.7239e-109	9.13588e-21	2.91595e-32	3.76437e-147	0.0562956	3.52136e-152	0.00367829
MYLK	0.000850471	0.0159167	0.0165884	4.10235e-12	0.0004975	1.22339e-69	0.00744406	1.35228e-24	2.96415e-35	2.09393e-100	1.20023e-252	8.7394e-93	2.06376e-40	5.55251e-71	0.0340889	2.33145e-43	1.07572e-33	7.08305e-88	9.90353e-46	2.36466e-51	0.0161933	3.6823e-86	1.29401e-69	0.0198017	0.000777472	3.96242e-11	1.21818e-51	0.00461307	0.0113015	8.05142e-88	6.99688e-93	3.76993e-219	1.3612e-07	6.64182e-62	4.1542e-62	1.65589e-28	3.82158e-45	7.02055e-49	2.65689e-112	0.0079489	0.00321943	2.28874e-37	5.45372e-103	4.99377e-42	2.48917e-40	0.0061436	0.0616668	9.71676e-171	0.00154574
KALRN	1.40239e-137	0.00617782	0.0162638	0.00790164	1.79037e-15	1.7196e-56	0.00322422	1.10893e-155	8.68284e-48	0.0137799	1.41743e-61	2.39467e-26	0.00662622	2.22954e-66	0.0116394	5.54986e-39	8.02848e-25	0.00198247	5.92569e-50	0.00813073	0.019524	3.55577e-88	0.0156324	0.0102483	2.1417e-107	1.13247e-17	9.97865e-56	0.00852008	0.00383264	9.01207e-104	1.07089e-28	1.67888e-151	4.56584e-15	1.46969e-76	1.59024e-78	7.21533e-15	0.0048588	1.14247e-55	1.66501e-29	7.59682e-251	3.65031e-25	4.09486e-52	7.5815e-127	5.28e-36	1.05573e-60	0.00898574	0.0775202	3.43128e-264	0.00646527
UMPS	2.58458e-120	0.0101618	5.49644e-66	1.50842e-17	1.0399e-08	4.24271e-64	0.00193374	0.00175086	2.15258e-48	2.24113e-14	3.7064e-52	0.00670106	6.10089e-06	5.73699e-60	8.14397e-95	5.9636e-41	9.54722e-30	1.35435e-72	3.06499e-50	0.00100414	5.65789e-74	3.33845e-76	0.00342268	0.00250075	0.0028632	1.68273e-57	9.07367e-58	7.45796e-110	7.68254e-57	5.46486e-90	6.48771e-21	1.3815e-140	5.94243e-83	9.15541e-71	9.60069e-74	0.0123177	8.13739e-21	7.25979e-50	0.0158471	0.00664933	1.47796e-59	7.44292e-72	1.62354e-122	3.03832e-37	1.1467e-59	4.3014e-45	0.0782908	8.59435e-241	1.3013e-41
SNX4	0.000828868	1.3957e-81	0.00456183	0.0176784	2.07137e-10	5.12746e-88	0.00252096	0.00436242	8.02133e-58	0.00842052	2.63326e-45	0.00743452	0.00165363	1.32152e-60	2.24992e-53	2.03356e-48	4.12183e-33	0.00280213	6.52264e-38	1.21845e-53	8.85365e-71	9.55618e-80	0.00666394	0.00193333	0.00318934	1.20722e-28	4.60869e-67	5.11707e-19	7.34737e-168	1.14513e-93	0.00209467	1.19121e-143	1.16364e-183	1.00287e-70	2.07026e-73	0.00913347	0.00386529	9.62978e-49	0.000935174	4.05492e-80	4.04548e-75	3.00275e-76	3.92079e-112	1.56528e-24	6.27066e-60	1.03329e-10	0.077274	2.44726e-240	2.91507e-100
MCM2	0.000674292	3.11081e-97	0.00850649	8.96262e-07	5.24601e-10	7.07135e-90	0.0035778	8.3787e-241	3.42929e-49	0.00961346	0.00114717	5.27981e-64	0.00230671	6.39934e-91	4.05246e-146	1.11354e-46	9.05992e-37	1.4496e-62	7.38136e-91	7.1058e-43	0.00276817	1.89295e-121	0.0101777	4.88646e-150	0.00217098	3.41504e-36	2.17172e-56	0.0104186	4.51745e-237	1.84827e-53	8.80839e-22	9.76054e-178	0.0023228	2.91682e-88	0.00145079	0.0826945	1.99039e-69	3.84767e-49	0.00666939	0.00217214	5.78081e-53	3.454e-86	8.68435e-99	3.33468e-18	4.31781e-31	1.40301e-18	0.0683698	1.22601e-238	0.012392
RUVBL1	8.68934e-63	0.00268968	2.76971e-46	8.86557e-62	0.00954631	1.97352e-92	0.00193837	3.66787e-16	5.78826e-41	2.91364e-12	0.0019777	5.95924e-32	0.00349044	6.0687e-86	1.01525e-93	1.81225e-39	1.33977e-30	0.00463025	4.81993e-77	0.00507218	1.68742e-126	3.15776e-116	0.0151929	2.93952e-50	0.00145986	8.17833e-21	4.11516e-53	9.55467e-53	5.6459e-75	3.93303e-49	0.00676448	7.93566e-170	5.24897e-85	3.22703e-84	0.00153042	0.0083382	1.87344e-22	1.1037e-46	0.0148151	0.00219413	4.10416e-70	2.02767e-104	2.09262e-95	4.27263e-10	3.40107e-30	0.00532319	0.0687408	1.03744e-220	1.51334e-06
GATA2	3.12748e-183	0.0170599	0.00515909	0.00749476	1.64924e-05	1.75447e-102	0.00541531	1.1065e-205	3.15999e-51	3.33846e-59	0.00162926	0.0109831	1.1746e-06	2.06049e-81	1.2993e-58	7.38053e-50	7.38828e-75	0.0489202	2.39536e-75	0.00349486	1.87388e-185	4.146e-116	0.00124564	4.31444e-99	1.4175e-143	0.00527376	5.1456e-53	3.61223e-20	0.000804918	2.0882e-50	0.00724376	2.27986e-170	7.97191e-91	1.54414e-87	0.00167545	0.00155989	4.7136e-86	7.17381e-48	0.00592219	2.56511e-25	1.83012e-75	7.9451e-88	5.29565e-83	0.000150782	4.96963e-26	0.000833171	0.0690697	8.47994e-197	0.00770133
RHO	0.00665681	2.5942e-110	8.34926e-05	5.80694e-18	6.18393e-50	3.40369e-100	0.00594054	5.19845e-56	3.14656e-58	8.04829e-07	0.00127592	7.93427e-48	0.00321748	3.01531e-83	0.00297696	6.89143e-56	7.36726e-68	1.95919e-44	1.63545e-34	3.28282e-86	0.00883225	1.99538e-116	0.00203734	0.000789091	0.0109272	0.00126265	5.61914e-49	3.37405e-36	1.488e-52	5.61646e-46	2.43722e-14	1.14068e-148	9.60825e-84	1.91669e-84	0.00211697	2.27151e-29	0.000834521	4.68138e-15	9.4712e-78	1.30821e-31	1.97187e-67	3.12862e-89	4.90752e-89	0.00199708	2.60557e-29	0.00731758	0.0688892	8.46002e-180	0.00163582
PIK3R4	1.68061e-17	5.2804e-38	0.00800101	1.38392e-34	5.91266e-20	1.60938e-113	0.00977134	0.0115391	1.70351e-65	0.00309637	1.15391e-21	0.00531999	0.00321448	9.79756e-88	5.88239e-36	1.69449e-67	8.12919e-75	2.22776e-42	9.8728e-27	7.59115e-125	8.34536e-34	5.06134e-101	0.00176576	7.57736e-10	0.00364348	1.05204e-18	1.61705e-56	1.98564e-31	0.00193645	6.58178e-68	0.0155152	9.85407e-171	1.63801e-30	5.94878e-80	0.00126319	0.00739121	4.49069e-51	3.69262e-50	0.00608284	0.0100408	4.50077e-25	4.9791e-104	1.36232e-103	0.00159152	5.99793e-60	3.94602e-38	0.0863374	5.35935e-243	2.20684e-108
NEK11	4.90534e-143	0.0104182	0.00454991	1.46367e-16	9.48163e-63	5.2716e-104	5.3329e-68	6.67991e-186	3.30234e-66	0.000512258	6.42606e-23	0.014655	4.76e-72	5.84056e-87	0.00155551	6.60133e-38	1.98423e-52	5.7073e-83	2.8433e-15	0.00417952	0.00447813	1.06645e-96	2.10341e-124	0.00926553	7.17886e-108	3.5454e-42	7.03734e-47	0.000834691	0.00997687	7.36124e-71	7.9294e-36	5.92517e-166	1.46255e-21	4.82644e-64	0.000819342	1.92011e-51	0.00174119	3.40697e-36	4.70114e-27	0.00350062	9.87076e-30	1.0574e-74	4.84268e-82	0.00019656	2.46899e-63	2.01988e-57	0.09125	1.81825e-225	0.0104094
NPHP3	9.52584e-78	0.0243058	0.00761223	4.43573e-39	1.02143e-36	2.5405e-89	0.00066813	0.0127178	1.98135e-57	9.83294e-114	4.39031e-35	3.6062e-33	0.00944493	1.00044e-65	0.0134213	1.109e-50	3.06351e-67	1.35769e-06	5.86527e-74	4.6121e-46	0.00749738	1.0752e-75	1.16375e-39	0.00753155	9.71028e-124	1.17949e-21	1.16478e-52	0.001642	0.00458784	2.12151e-76	2.64216e-22	2.82339e-154	3.12661e-23	5.94597e-43	0.000413473	1.49893e-38	3.28524e-91	1.84423e-07	1.86716e-124	0.00308074	1.87873e-10	3.44573e-98	1.45281e-92	2.3533e-06	1.78831e-56	1.46507e-28	0.0917567	1.32097e-226	1.98523e-97
TOPBP1	0.0109624	3.69714e-184	0.0105586	0.00730956	0.000185564	5.69802e-105	0.00108327	7.32512e-55	3.20277e-67	0.0126466	3.51989e-28	3.11729e-60	0.00294431	4.61003e-79	6.93031e-127	7.77264e-68	2.10552e-89	3.87721e-36	4.68645e-90	2.43703e-160	0.0118019	1.50618e-73	0.00408325	1.08946e-141	0.00296155	2.04506e-38	4.1626e-61	7.76642e-65	1.1299e-190	1.40909e-69	0.0077812	3.22335e-175	1.54266e-53	4.39371e-41	0.0012318	0.0577064	4.19878e-51	7.37474e-36	0.00316793	0.0020856	2.6089e-42	1.95326e-95	3.20416e-101	4.15939e-10	1.12934e-49	1.64629e-20	0.0829777	1.26902e-246	5.05653e-50
RYK	3.85043e-178	0.0368177	1.29936e-16	1.78894e-34	3.64023e-39	2.25726e-99	0.00228125	0.00374252	7.34454e-82	1.37736e-07	7.72842e-17	0.00264073	2.16776e-144	4.20173e-64	0.00368615	2.65544e-44	1.39778e-51	1.09387e-84	8.90321e-76	3.6563e-13	0.00252658	5.96466e-67	0.00443714	0.00226756	8.40682e-147	8.73801e-15	1.68987e-68	0.0021492	0.0215859	2.88865e-65	0.00415949	1.27124e-164	1.07373e-129	1.46648e-40	0.0012536	2.03178e-28	4.83187e-74	4.36595e-29	2.38872e-18	0.0107591	2.46649e-65	4.89972e-91	9.19243e-61	0.000265878	8.71675e-48	1.55734e-70	0.0871978	2.0775e-196	1.11201e-24
ANAPC13	3.00918e-91	0.00893865	0.00201677	3.68034e-31	1.89359e-101	2.20953e-105	0	0.00109186	9.41295e-90	0.000464661	2.87676e-12	0.00592158	5.02614e-186	5.34058e-76	0.00797714	1.93859e-43	1.21535e-66	0.00123093	4.54565e-81	3.70314e-30	0	1.6203e-73	0.00219195	0.00226554	2.28898e-12	7.88095e-97	9.75538e-75	2.74843e-266	0.0130351	3.61066e-75	0.000135651	3.28893e-172	0	1.88569e-47	0.000242306	2.49497e-57	0.0086249	2.11859e-32	1.21678e-31	0.00422541	9.82126e-33	1.03029e-72	2.17821e-66	0.000266553	3.11414e-57	0.00643785	0.08626	2.46584e-235	5.10402e-09
EPHB1	1.62411e-68	2.00668e-90	0.00591587	0.000732827	1.49102e-37	1.01366e-108	0.012653	1.0681e-84	5.96661e-88	0.0149389	4.1132e-19	1.72411e-08	2.48759e-95	6.41314e-81	3.56695e-14	1.49574e-48	1.66044e-57	6.86926e-110	7.62815e-82	0.00371511	0.0126545	2.21586e-70	6.25979e-29	0.00430028	0.00190572	3.97734e-21	4.88506e-71	0.00111106	2.24901e-33	6.45282e-69	2.6433e-16	3.97547e-174	1.66456e-83	2.88627e-45	0.00137897	3.50628e-27	0.00616787	1.55373e-35	0.00293117	1.06684e-169	1.91793e-11	2.47807e-80	3.52465e-64	0.000482087	2.35217e-49	0.00649172	0.085544	2.66103e-240	0.00252709
STAG1	1.1749e-05	2.22238e-45	0.00442623	1.48686e-36	5.587e-09	7.51006e-101	0.00174338	3.39702e-117	2.27847e-75	0.00187019	7.23946e-41	0.000624843	1.57956e-48	3.65899e-84	0.00386061	1.13384e-41	6.20956e-58	3.58984e-109	2.45761e-81	8.15787e-05	4.60508e-50	2.59581e-62	1.11191e-07	2.96828e-13	0.00529645	0.00812824	2.94977e-58	0.0101358	0.000632738	1.58677e-28	3.38798e-08	3.02124e-159	5.16926e-76	5.16452e-27	0.000330141	0.0102319	6.49294e-113	4.22573e-21	2.7335e-30	1.27372e-10	3.2012e-48	1.99267e-90	1.21408e-82	1.00798e-21	2.55806e-35	3.29575e-18	0.0928403	3.47267e-225	0.00438377
MRAS	1.03804e-219	0.0138312	0.000118814	0.00259196	3.78682e-35	2.34753e-118	0.00325085	0.0118409	3.62723e-83	1.02592e-63	2.32887e-33	0.000564649	0.000210124	3.16762e-47	0.013859	6.38543e-67	3.0625e-27	0.000265001	3.90901e-30	1.90492e-101	1.58795e-220	1.07065e-53	4.33274e-05	0.015173	6.21642e-86	0.00478702	5.2746e-78	2.57848e-12	0.00691791	1.05139e-20	2.96157e-50	1.6299e-126	1.7004e-133	1.96918e-12	0.000540675	3.18245e-28	0.00452915	6.27186e-18	4.15621e-53	2.74588e-91	2.50952e-45	3.08106e-72	1.509e-79	2.1662e-28	5.75196e-33	0.00741364	0.0938257	1.16484e-297	1.02253e-75
PIK3CB	2.23282e-188	0.0147155	0.00182039	1.36146e-07	2.66477e-12	1.73934e-128	0.00381752	0.012291	7.64752e-92	2.42395e-169	3.25701e-22	0.00768194	0.0044507	2.34716e-47	1.0639e-66	7.3015e-64	4.12434e-27	2.83722e-193	3.88099e-42	3.95992e-180	2.33912e-79	6.72289e-60	1.96685e-123	0.0120419	6.12037e-89	3.2452e-38	1.90112e-89	1.9719e-10	0.00231085	1.77228e-27	3.19682e-52	1.42113e-129	1.64769e-22	1.38436e-14	6.1917e-05	8.11391e-17	0.00135368	1.16282e-21	0.00997937	0.00517483	0.000410579	2.2508e-80	3.76166e-90	6.51997e-34	5.89001e-36	3.67883e-76	0.0947085	2.0597e-265	1.6721e-38
FOXL2	8.21044e-214	0.0090079	0.00369442	0.00606118	9.72329e-20	2.57404e-89	0.00336311	9.85007e-157	1.82251e-78	5.95757e-74	7.3533e-19	2.23646e-101	3.57881e-96	3.46209e-45	0.00987643	1.22649e-59	2.11065e-24	6.08745e-148	1.5636e-36	1.04743e-105	2.5464e-170	3.5827e-72	1.86825e-09	0.000375523	4.23074e-183	0.00738294	1.44325e-75	1.32488e-05	0.00609565	5.48543e-75	0.00471225	1.45746e-130	3.22717e-97	4.33616e-30	0.000535998	2.26838e-11	9.42612e-78	2.47752e-21	8.20058e-05	0.0273623	1.45117e-66	5.00733e-66	1.50733e-73	2.38798e-22	5.526e-56	0.00171617	0.0930593	4.50018e-247	0.00773217
RASA2	0.00432998	0.000561123	4.37659e-43	7.67592e-24	0.00183587	1.16178e-117	1.44456e-49	2.00103e-39	4.98363e-92	0.00149352	3.34567e-27	1.62421e-119	0.00664803	0.00277446	1.53108e-24	3.08192e-63	5.25789e-22	1.81237e-127	1.41874e-26	1.92838e-86	3.0015e-134	5.16964e-60	2.81541e-104	3.61867e-22	0.0130511	0.00159472	2.56406e-88	0.00692009	3.64395e-34	3.34004e-42	0.00946512	0.0103402	2.12332e-72	3.29548e-36	3.18199e-17	3.424e-07	5.98827e-110	1.10992e-42	0.0031763	6.23127e-06	2.95854e-59	1.28012e-81	7.76768e-48	4.68861e-52	1.96036e-65	2.03376e-35	0.0921767	1.25445e-213	0.00213695
GRK7	0.00685843	4.43555e-91	1.65875e-80	0.00515208	3.3229e-26	8.33855e-125	0.00245576	0.00131105	1.28213e-84	2.65785e-31	1.20324e-16	1.07308e-35	1.46618e-68	1.10117e-33	5.09822e-48	2.47188e-65	2.19634e-22	7.93368e-07	5.43597e-25	0.000620602	0.00231368	4.65853e-29	1.1063e-07	1.09773e-05	0.00301305	0.000311998	6.40307e-84	0.00653251	3.30118e-87	1.26296e-07	0.00291029	0.00143763	0.00230186	0.000183171	8.17027e-05	8.04982e-19	1.49127e-20	5.84607e-32	7.46186e-15	2.00764e-23	4.89081e-29	3.40222e-74	2.28628e-44	8.25885e-46	6.8427e-65	0.00481495	0.0920091	1.72915e-214	5.96405e-19
TFDP2	0.00928386	0.000557431	8.55943e-18	1.76917e-21	0.00366901	1.46605e-127	0.00214807	8.99594e-25	1.16443e-87	5.01356e-64	4.27781e-17	0.00139218	0.00366195	7.32302e-47	1.10522e-129	4.18313e-63	2.05638e-20	8.36537e-53	1.47876e-21	4.00119e-82	9.1065e-149	3.80397e-43	0.0050778	0.00272107	5.04118e-60	0.00104142	1.48403e-83	1.78943e-157	0.00793977	0.00618508	0.0114976	7.81556e-07	3.15896e-36	0.00211283	2.3099e-07	0.00620979	1.42962e-120	6.23106e-31	0.0112605	0.0019336	0.00147776	3.91345e-95	1.0928e-41	3.02753e-49	2.04861e-50	0.000414293	0.0925067	2.88377e-206	0.000108105
ATR	0.00174727	5.0183e-142	3.53249e-22	4.0239e-41	2.6187e-42	6.54143e-132	0.00993664	0.00186333	4.66188e-91	1.02227e-73	3.00102e-22	0.00116273	0.000895127	8.64473e-51	7.90498e-39	1.50188e-72	9.53961e-36	1.70845e-34	5.83301e-28	1.25288e-95	0.00432865	5.22954e-44	1.05599e-40	0.00145017	0.00939686	1.44422e-23	2.85728e-92	0.00762929	0.00193318	0.0053242	8.90715e-05	1.78794e-10	3.01798e-42	0.00198414	1.74333e-15	7.73408e-11	4.93265e-20	6.79596e-36	0.00172767	0.00436795	9.38344e-32	1.32644e-100	3.38448e-58	2.85004e-49	1.14291e-49	5.72206e-24	0.0932787	7.10326e-213	1.73372e-51
MED12L	0.00455457	1.6828e-91	0.000140826	0.00937648	1.22754e-54	2.9369e-141	0.00891062	3.96976e-217	9.11478e-54	0.00476638	0.00234583	0.000803526	0.00374195	1.0429e-57	3.17724e-167	2.68495e-30	0.00309634	4.51198e-57	3.40762e-20	3.22334e-62	0.0461154	1.16673e-55	0.00373603	6.04495e-80	3.6652e-10	0.00435075	1.17901e-88	0.00818877	3.93405e-42	0.000285951	0.00370403	0.00703641	1.81719e-30	0.00547694	2.54085e-14	1.0694e-22	1.88583e-25	0.0539818	0.00357535	0.000335535	5.89953e-06	3.18093e-72	6.36233e-07	2.59881e-24	2.11182e-42	0.00443933	0.0761848	6.40079e-213	0.00329973
TIPARP	2.10549e-66	0.00343296	0.0134029	2.73654e-43	1.3649e-25	1.6657e-112	0.00265439	2.14091e-38	2.20997e-72	4.85855e-12	4.32309e-23	1.39029e-77	0.00763557	4.5956e-73	0.00642309	1.45322e-42	2.08097e-07	6.56667e-152	1.78e-25	0.00782405	6.69427e-85	1.30279e-89	5.09841e-84	2.39638e-80	0.00152554	3.10089e-48	7.18128e-113	2.76252e-61	0.016298	7.89085e-17	0.0101637	0.00559313	5.10307e-77	0.00152729	1.18566e-37	1.7351e-21	0.00108745	0.0576748	5.14135e-09	0.0101414	1.01075e-71	1.3057e-71	6.54166e-31	6.18809e-23	4.22711e-55	4.7141e-33	0.0806145	8.61334e-192	0.0033652
MECOM	4.65967e-119	0.015671	0.000443452	1.75223e-13	1.09652e-18	4.42949e-133	0.0129749	5.98889e-168	4.33272e-97	1.16926e-18	1.02579e-23	5.26946e-08	0.0101158	9.73414e-41	0.000442768	2.02065e-72	4.40883e-57	4.28802e-11	3.01441e-73	5.91953e-38	0.00990204	4.72537e-54	2.50914e-42	0.0172613	4.20803e-133	0.000276627	1.01941e-125	0.00954665	0.0121937	5.34902e-76	0.00342327	3.02003e-92	2.48525e-17	0.00369278	2.64489e-54	2.61336e-17	8.42139e-35	0.135007	3.77495e-05	0.0116626	9.52549e-46	7.04592e-57	2.59047e-64	7.83406e-26	2.04828e-45	1.47707e-22	0.0560088	1.00812e-181	0.0110592
PRKCI	2.21879e-164	0.0271985	0.00834946	0.0025153	0.00237211	1.64145e-106	0.00750329	2.48429e-220	2.30672e-144	0.00185281	0.000152134	0.00165975	0.00741157	1.9182e-36	1.6111e-24	6.26897e-58	1.88021e-53	1.09783e-118	2.18868e-73	4.26912e-07	5.66683e-25	4.76304e-90	0.00417258	0.0151287	2.25051e-55	2.26739e-60	1.64495e-154	2.94783e-61	0.0113201	6.56413e-101	3.4796e-48	1.95511e-59	4.72101e-50	2.40386e-09	1.15635e-20	6.04455e-29	2.3787e-32	0.134228	0.0046962	0.020431	1.88412e-38	3.0188e-86	1.01356e-98	1.96729e-21	3.35168e-37	7.9583e-73	0.057582	0	0.0203544
TNIK	6.04888e-111	0.0100545	0.00289541	0.00422215	4.15376e-18	2.0364e-128	0.00965674	0.0134508	2.36032e-111	0.00213684	0.00114966	5.01601e-86	0.00219629	4.06745e-42	0.0101129	1.0451e-73	1.64531e-63	0.00311628	8.63522e-65	2.9565e-95	0.00294079	6.91551e-85	0.00374938	0.00675856	0.00230829	1.32472e-10	9.46826e-135	0.0105136	0.0075342	1.37982e-89	0.00157489	1.31804e-58	1.40152e-18	4.35663e-26	3.65265e-10	6.90934e-27	0.00102328	0.141246	5.15461e-22	3.70854e-95	6.0934e-06	1.62637e-65	1.13869e-64	6.36044e-31	3.65489e-31	0.00296431	0.0560926	5.19616e-210	1.44797e-102
PLD1	1.65643e-100	0.0159661	0.00385996	0.00203118	4.47874e-65	8.32866e-104	0.013166	0.013922	1.78545e-96	2.02309e-199	0.000636866	1.30125e-48	0.00479774	1.81524e-38	0.00254369	4.53276e-53	5.14297e-51	1.04594e-154	1.49128e-69	2.2041e-87	0.00164941	1.39738e-82	3.07171e-130	0.00246667	2.45052e-103	4.10598e-13	1.84038e-122	0.00695263	0.00426742	4.14557e-93	1.15176e-16	1.11656e-60	1.69666e-05	4.5824e-23	1.3451e-09	1.84862e-50	0.00292539	0.136382	1.24463e-14	0.0186391	1.5835e-20	4.94937e-46	1.37298e-65	2.1122e-23	1.73651e-31	1.9721e-37	0.0571165	7.82567e-190	2.55603e-93
TNFSF10	5.83733e-56	5.76438e-05	8.09077e-23	0.0148584	4.36155e-31	5.06404e-93	2.28847e-170	1.67844e-185	1.09062e-100	1.17235e-99	6.78928e-14	0.00317872	3.93243e-88	2.33097e-38	0.00625243	7.28038e-59	1.61425e-47	1.54203e-149	1.12706e-68	3.21223e-142	0.00512709	4.22577e-45	1.11069e-121	0.0187447	5.4752e-07	2.76731e-31	2.92425e-124	0.00801253	0.00105514	1.03284e-58	3.24179e-18	8.05862e-60	3.1879e-113	1.13782e-09	1.24387e-10	1.48703e-38	1.56076e-19	0.131618	3.08979e-20	0.0297545	4.80528e-56	1.45436e-50	2.1247e-56	2.73468e-29	3.05926e-31	2.56069e-74	0.0580287	1.43492e-196	0.0146911
TBL1XR1	0.00884852	0.00621121	0.00239099	0.0177336	0.0064188	1.40881e-130	0.00695548	2.11904e-123	3.459e-118	0.00328226	4.77352e-40	0.00646912	5.9834e-34	2.48171e-40	2.98375e-64	4.53739e-69	1.43761e-66	2.37918e-63	0.000151514	0.00116658	0.004377	7.15815e-08	0.00260138	0.00793629	0.00260478	8.08365e-40	1.94896e-147	0.000328193	1.87219e-108	1.34848e-28	0.0026138	1.51734e-72	1.2189e-78	3.09623e-16	9.03099e-39	4.76293e-05	0.0054201	0.151593	3.87481e-12	0.0111544	1.26838e-53	1.44241e-46	2.62262e-06	2.26023e-30	2.0356e-53	0.002613	0.0556563	5.25258e-152	0.00389065
ZMAT3	0.00791478	7.68422e-57	1.62433e-106	0.00518041	2.04328e-95	7.22256e-69	8.36379e-103	0.0241647	6.06278e-137	1.58832e-101	1.03452e-59	1.17057e-102	4.1718e-165	2.74023e-35	0.0107375	8.42137e-128	3.20944e-78	0.006171	5.44575e-45	1.13572e-75	6.46431e-58	2.84037e-16	6.41738e-41	0.00555958	1.63708e-29	2.32109e-06	4.13656e-155	5.43843e-36	0.00604871	6.0474e-07	3.35262e-05	5.90383e-72	8.01333e-124	1.28713e-11	1.34019e-27	3.52847e-70	8.11355e-35	0.148695	2.42515e-46	9.94592e-86	3.22703e-47	6.72244e-44	4.12519e-57	1.49356e-50	1.35462e-24	0.0110653	0.0513298	1.5034e-155	7.61239e-155
PIK3CA	0.0141922	1.28627e-109	0.0404083	1.0622e-22	6.5535e-39	8.66897e-89	0.00559051	3.03242e-37	3.0713e-143	0.00455484	5.32643e-65	3.54441e-15	0.000937634	1.18052e-37	0.00125101	2.28384e-114	8.93946e-77	6.26739e-15	1.41984e-51	1.93978e-38	5.08465e-30	1.56276e-21	2.08424e-17	0.000205873	1.8617e-14	2.02788e-56	7.56612e-172	0.00563322	4.34988e-23	3.81389e-10	0.00332612	1.81448e-78	1.55962e-24	1.03578e-13	2.03728e-28	2.91219e-53	4.94511e-67	0.14692	1.19436e-25	0.00554062	8.10991e-20	2.07932e-46	7.96273e-55	4.16982e-59	7.08149e-24	3.06472e-97	0.0512018	2.39349e-139	2.12652e-08
MCF2L2	0.00454735	7.09655e-110	9.19812e-22	0.00613586	1.83063e-10	4.88393e-128	0.0107881	0.000108724	5.93932e-115	0.0110709	4.02677e-59	3.39571e-13	2.26864e-42	4.52327e-23	3.38181e-148	4.21834e-120	3.36239e-73	0.000395378	1.65951e-08	3.0736e-94	3.57902e-06	0.000384772	1.89629e-33	2.02605e-128	0.00501806	4.6583e-14	3.19827e-145	0.00101651	0.00113228	1.26306e-20	0.00479938	4.50487e-65	2.13577e-98	6.29418e-18	1.76437e-35	2.43494e-06	0.000608448	0.149746	0.0127535	1.06379e-18	5.32783e-62	1.42969e-66	2.67983e-69	5.19161e-57	1.44716e-33	0.00857916	0.0439306	1.45752e-156	0.00430997
EIF2B5	0.00278928	8.9209e-254	0.0019705	0.0107547	2.07005e-25	1.99652e-144	0.00149156	0.00280902	8.2933e-119	1.61081e-16	3.6109e-54	0.0101134	0.00886994	1.73299e-25	1.21543e-168	8.4104e-130	2.84475e-78	6.35409e-42	7.57657e-11	2.97402e-23	1.22564e-64	1.99891e-27	0.00803354	9.96356e-155	0.00588119	6.19974e-16	1.20949e-153	9.63344e-94	1.62859e-162	3.50436e-39	0.0275495	6.87833e-74	2.92666e-105	2.57738e-38	2.57289e-30	6.19444e-05	0.00591694	0.141109	0.00820509	0.0057147	8.41622e-74	1.07853e-72	7.49202e-66	3.68568e-54	8.83228e-29	0.0081056	0.0441839	4.25146e-138	2.70377e-73
MAP3K13	1.81412e-160	0.000824667	2.46775e-09	0.0107041	1.25776e-44	1.09568e-122	0.00961318	2.99622e-181	2.01325e-114	0.00606614	2.34002e-27	0.00270443	0.0125666	3.72833e-17	4.85575e-163	1.67467e-124	2.55104e-92	0.00177712	7.78378e-12	2.65855e-116	1.8448e-86	2.62958e-38	0.0062486	3.34291e-115	0.0092338	4.57568e-36	1.31441e-144	0.00943918	0.00747841	2.22071e-41	0.00231075	2.36619e-58	8.38908e-17	3.12617e-47	0.000751895	8.40386e-18	2.94314e-33	0.145301	0.00183305	0.00660506	2.69309e-48	1.73991e-57	8.63103e-62	5.96681e-59	7.9826e-19	1.3149e-63	0.04175	6.09248e-132	0.00407498
SENP2	0.00370335	3.28986e-88	0.00342188	6.02145e-10	2.05434e-15	2.37085e-133	0.00708857	0.000379632	3.35706e-110	6.09979e-36	8.59511e-49	0.00139689	5.07231e-33	1.22313e-34	1.72026e-102	8.66908e-110	1.72776e-63	3.49203e-96	1.50316e-05	1.01198e-72	0.00527214	1.12123e-36	1.04305e-61	7.45332e-91	0.0125901	2.22625e-22	1.18895e-144	0.000671337	0.0106666	1.11874e-43	0.0183635	1.48986e-57	1.01577e-159	1.93672e-44	0.000795595	0.00050025	4.15808e-14	0.140363	0.00882847	0.012559	2.91928e-39	2.16328e-63	2.5867e-73	1.70723e-53	1.60368e-17	1.03933e-38	0.0430632	1.00535e-129	1.97652e-12
DGKG	4.98872e-118	0.002563	0.00778798	0.00144312	4.4011e-34	5.21368e-146	0.00843325	0.0126754	1.00525e-113	7.61981e-86	9.94051e-28	3.8158e-160	0.000397796	9.16913e-38	6.94394e-17	4.79609e-123	1.08702e-87	3.64472e-71	7.12888e-06	0.000383054	7.8057e-44	2.85691e-36	4.15546e-56	0.00255982	0.00145127	1.1937e-16	6.63388e-144	0.00547495	2.54667e-48	1.14723e-40	1.46804e-36	3.09536e-64	0.00933616	1.49911e-41	0.000726824	1.10524e-11	0.0105952	0.138816	3.69172e-05	1.31514e-46	0.00690308	7.85154e-85	4.93635e-70	2.57685e-57	8.83763e-08	0.00220191	0.0353857	6.10543e-137	1.67546e-132
EIF4A2	0.00870759	7.94442e-130	7.14552e-64	1.54191e-09	1.09403e-54	7.95978e-140	0.00480549	7.46995e-63	2.97585e-108	4.46423e-20	1.53082e-30	7.13656e-47	1.70259e-154	2.24188e-36	1.55754e-54	3.4663e-106	6.05173e-52	1.92502e-54	1.78231e-09	0.000116668	9.15732e-117	3.48236e-37	0.00887634	5.45937e-23	0.00274012	1.02075e-26	1.04963e-141	4.97303e-32	1.62014e-53	3.48536e-41	0.0138883	6.91365e-66	1.29786e-79	1.94097e-41	0.000867393	1.35463e-09	0.00207559	0.139125	3.20998e-05	0.0128376	2.9944e-113	5.21861e-72	5.78137e-73	2.80898e-53	9.80935e-09	2.9094e-42	0.035142	9.27055e-134	0.00291556
RFC4	0.0059593	1.41422e-51	7.42972e-53	0.00283938	1.5841e-07	2.34059e-122	0.00662487	7.04936e-131	6.72246e-116	0.0075382	8.17461e-29	1.10427e-84	2.7672e-153	2.01895e-38	3.09128e-145	7.61672e-126	2.17265e-73	1.09897e-52	1.44068e-12	7.5507e-21	5.59971e-24	1.3941e-39	0.0099766	3.08879e-70	8.9308e-20	6.76996e-13	4.06545e-145	6.55383e-58	2.61501e-27	1.96402e-42	0.00434116	1.0907e-67	2.26107e-119	5.61871e-43	0.000810264	0.0492025	3.93947e-55	0.13934	0.0131675	0.00148162	1.08556e-37	5.74012e-61	2.29559e-79	1.54579e-56	9.79268e-11	0.00790986	0.0350839	1.05079e-143	0.00377377
CLDN1	4.4032e-183	0.0157336	1.89693e-37	0.00432303	2.20146e-38	3.61701e-82	0.00608877	8.43159e-83	4.72859e-136	2.30354e-187	0.000348303	8.51662e-56	2.55879e-141	4.33647e-28	7.1178e-75	7.64991e-101	8.28655e-54	4.08878e-180	3.70975e-55	0.00624267	3.93092e-132	1.75661e-38	8.73624e-124	0.0214067	1.70512e-160	4.98005e-13	2.05643e-166	9.8835e-109	0.0144105	8.47676e-19	3.62629e-73	3.23874e-45	1.42064e-72	9.91952e-39	3.23136e-20	2.0594e-39	4.3938e-30	0.137977	0.015819	0.0223417	6.6297e-10	6.30224e-25	1.37364e-51	1.58066e-32	1.24216e-27	1.43362e-80	0.0398176	1.56498e-126	0.00851497
IL1RAP	8.41036e-203	0.0157245	0.00722673	0.000506269	2.22968e-41	1.24551e-92	0.0040727	0.0339849	5.57094e-131	1.71331e-265	3.8278e-38	3.37659e-112	0.00219666	3.27026e-34	4.42785e-10	1.69482e-95	2.95234e-45	2.00674e-134	7.18684e-52	0.0189506	4.85195e-59	1.5803e-41	1.03876e-155	2.42598e-34	6.16033e-50	0.000270221	2.8824e-170	0.000697189	2.23933e-17	1.31076e-16	0.00446517	3.31359e-63	4.03513e-57	8.06801e-39	2.4029e-05	1.17683e-30	5.96165e-65	0.141877	1.94506e-38	0.0194773	5.79593e-07	5.80609e-15	1.83539e-53	1.36624e-31	1.54941e-07	3.9079e-16	0.0307983	1.38095e-123	7.91894e-108
TP63	0.0028872	9.59092e-57	9.40039e-05	0.00670339	1.72737e-18	3.04301e-95	7.12315e-74	9.73091e-276	5.71589e-138	1.06197e-211	1.80912e-09	1.66754e-98	0.0068071	6.49994e-27	5.22581e-188	2.91012e-112	1.98954e-54	8.60076e-201	6.82593e-47	1.622e-116	2.47071e-44	5.55102e-39	7.45678e-163	1.14472e-273	9.1558e-11	5.16955e-15	7.02282e-171	0.010885	0.00353298	1.28829e-19	0.00602864	1.5991e-47	5.0503e-57	5.67226e-41	1.01877e-05	4.562e-10	3.4486e-156	0.143924	0.00175376	0.0655583	1.31711e-31	4.62383e-21	1.35754e-42	1.68686e-32	2.35315e-13	0.00239161	0.0464826	3.24978e-141	0.00497899
BCL6	0.0293287	0.00533485	0.0034867	7.15601e-21	4.30575e-55	7.03128e-105	0.00184128	7.71811e-60	1.74553e-117	9.51166e-36	5.03469e-25	0.00380115	0.00230606	6.74206e-17	0.0108252	7.91698e-106	1.13785e-40	7.83511e-139	8.19519e-14	0.00783135	4.83849e-49	3.26071e-37	3.68985e-56	2.61486e-17	4.6021e-104	6.60358e-14	4.38577e-157	3.14618e-06	0.0128646	6.02993e-41	0.00162841	7.65588e-57	8.34798e-77	1.52528e-44	0.000769725	1.62529e-83	6.98282e-11	0.141512	1.5526e-129	5.62912e-07	3.35082e-47	1.08269e-42	1.29904e-85	4.25265e-32	9.24754e-17	1.48846e-31	0.0421185	1.01e-156	0.00150711
FGF12	5.53613e-118	0.00699023	1.05348e-43	0.0083368	8.93869e-18	4.1734e-98	0.00734987	0.00242276	9.7833e-121	0.0280908	5.94639e-42	0.00280848	1.33714e-75	1.29926e-20	0.00357353	1.3673e-95	1.38776e-56	1.36562e-147	1.35523e-43	9.86525e-53	0.00775238	1.45266e-36	0.0108364	0.00185186	4.89794e-137	1.46611e-05	5.64165e-155	4.95477e-79	0.00690425	1.19184e-17	0.00233443	3.92564e-67	1.31643e-113	6.73818e-34	4.43216e-34	7.2881e-11	0.026168	0.141388	0.00105947	0.00070698	8.54795e-79	5.74002e-08	7.00633e-16	3.91058e-45	1.34359e-17	0.00414705	0.0337918	1.3862e-106	0.00307139
HES1	1.4292e-96	0.0162788	0.0016239	0.0199951	1.06628e-43	9.45001e-94	2.68008e-19	3.10981e-25	1.74507e-113	1.47676e-72	2.07076e-13	0.0120872	0.00350032	4.30038e-25	5.65176e-53	1.393e-79	5.73925e-59	4.71835e-157	8.27056e-52	0.0107128	3.15521e-39	0.0015121	3.89691e-81	0.00239074	5.41095e-136	9.09503e-33	5.04228e-149	8.94302e-39	0.00951222	6.04386e-12	0.00863292	5.58761e-58	2.44607e-85	5.62216e-18	8.20229e-30	7.38466e-41	1.69349e-62	0.12603	5.83278e-12	0.0190825	7.34891e-82	4.74181e-31	5.16734e-11	5.04656e-43	7.87581e-25	1.47321e-89	0.0419043	7.51955e-172	1.49929e-25
TNK2	0.0159014	4.80214e-88	0.00564361	0.00514183	3.09376e-64	2.71291e-105	0.00155132	7.759e-13	2.20728e-114	4.77652e-63	0.000369785	0.00803251	0.0128977	1.74756e-29	1.40822e-46	2.24956e-104	1.02793e-75	4.24814e-182	9.22961e-44	1.67403e-111	5.61943e-49	0.00218475	2.50703e-74	1.42374e-151	0.00374508	0.00939727	1.47737e-155	0.00930873	7.08887e-16	6.58737e-18	0.00931997	2.92243e-66	5.57365e-34	1.23567e-20	1.10488e-27	2.72712e-37	2.92931e-30	0.109603	1.59657e-19	5.43199e-28	7.27275e-42	4.8281e-16	6.00915e-22	7.13591e-43	8.50924e-24	3.73003e-39	0.0247557	9.28309e-174	5.96288e-23
PAK2	0.0094668	0.00177527	4.42683e-92	0.0033284	2.15783e-19	7.50202e-97	2.23725e-97	1.55597e-160	4.23429e-146	1.54204e-30	3.70875e-05	0.00371144	0.0088369	1.5257e-32	1.22857e-10	1.1884e-108	1.9013e-94	1.35637e-54	0.00112871	5.52562e-20	3.08798e-92	0.00193554	4.5518e-17	0.00698977	9.83348e-55	0.0166469	4.75947e-149	5.0426e-110	3.80125e-152	1.65061e-17	4.64249e-36	1.1544e-69	1.79936e-65	9.40216e-23	2.74434e-29	6.08174e-13	8.72662e-85	0.117483	0.00282328	0.00415075	1.31599e-77	3.02704e-34	4.78969e-35	5.06915e-62	3.90763e-14	0.00912208	0.022252	1.83017e-209	0.00881576
GAK	0.00308051	6.10468e-197	0.00632955	0.00508662	3.36233e-70	1.447e-48	0.0015813	0.00232065	8.65624e-51	7.08723e-63	3.12103e-28	0.00598359	0.00299999	1.49591e-57	4.98138e-123	1.63989e-36	2.78277e-41	1.05848e-117	8.34931e-87	3.87825e-58	0.00191198	1.08624e-65	3.42134e-28	6.40813e-103	0.00167049	5.22306e-12	4.63756e-39	2.23628e-10	1.94581e-131	5.92372e-58	0.00749947	0.0170332	4.06117e-29	8.3207e-33	0.0166696	9.63966e-40	0.0030782	0.00436818	0.0081201	1.02885e-104	0.0156346	2.2498e-38	1.39263e-35	6.66876e-81	1.94412e-140	1.20158e-33	0.0032849	4.87276e-17	0.00159301
DGKQ	0.000295386	0.00373915	9.48644e-126	0.00742738	1.36122e-39	1.35478e-29	0.00343675	0.00240496	4.8099e-40	1.99697e-96	1.81167e-27	0.00505485	0.00219554	1.03479e-52	2.78879e-25	1.33003e-27	1.39822e-30	4.76579e-195	2.62819e-70	6.71236e-15	0.00239043	5.17221e-62	1.28375e-61	5.32549e-25	2.46395e-54	2.51227e-17	1.05632e-29	3.46973e-81	1.81103e-12	8.37318e-54	0.000942816	0.0173496	1.51127e-54	9.58039e-30	0.0168133	1.14472e-51	0.0194838	0.00493709	1.6462e-07	7.37332e-33	2.75498e-28	5.73534e-16	4.41057e-31	7.2551e-64	9.25835e-134	7.04765e-17	0.00341661	1.28134e-11	2.43545e-18
IDUA	0.00297586	0.00109737	1.04923e-65	0.000509955	3.20265e-59	3.83821e-27	1.81655e-195	0.000796359	1.04355e-35	3.51294e-68	1.05329e-30	0.00066639	0.00368384	2.38559e-55	0.00174502	4.75866e-23	5.93578e-30	8.04161e-06	2.09215e-63	5.48671e-66	0.00169694	4.5783e-64	1.63403e-15	0.00107237	0.00343078	3.71902e-07	8.87127e-26	2.87797e-65	0.00125915	1.69644e-56	6.21707e-17	0.0172331	4.83636e-131	1.19123e-30	0.0166509	2.52085e-29	0.00464533	0.00470838	1.72038e-10	1.0491e-16	6.05079e-14	8.2155e-12	2.62411e-28	1.41938e-60	2.74758e-135	8.99605e-30	0.00338294	1.21655e-07	2.92699e-18
SLC26A1	1.87237e-06	2.74485e-85	2.71923e-08	0.000364738	1.72327e-34	8.525e-32	0.000573902	4.55288e-29	4.79169e-39	4.49625e-139	4.30753e-33	0.0036722	0.00414243	6.14026e-53	1.37741e-56	1.47043e-24	1.68788e-28	8.43669e-64	2.4299e-67	5.62307e-66	0.00300317	1.04725e-63	4.73904e-14	0.00213635	0.00146286	5.27114e-09	1.53117e-28	1.00468e-101	4.37509e-46	8.67551e-60	2.9355e-35	0.0172158	9.38731e-16	1.47367e-29	0.0166114	2.62369e-17	0.00850206	0.00493445	0.000387051	1.75177e-46	0.00560384	7.72766e-23	1.11304e-27	5.46149e-63	8.30441e-135	2.72824e-17	0.00301962	5.14349e-13	5.43152e-49
CTBP1	0.00970753	1.07627e-89	0.00354949	0.00354367	2.59762e-15	3.36427e-30	5.04055e-98	1.36656e-71	4.64843e-48	4.563e-05	9.46409e-30	0.00111892	0.00446517	3.08278e-55	0.000650395	4.33961e-32	1.88123e-34	1.73315e-37	1.97998e-80	0.00221741	1.34951e-109	1.55996e-65	0.0040766	1.89673e-15	0.0019376	2.03023e-09	1.71184e-30	0.00764955	1.0541e-90	4.60476e-58	0.00109606	0.0171408	5.72253e-181	1.36556e-31	0.0166317	2.56083e-27	0.00417687	0.00513584	5.80722e-05	9.06927e-73	2.59199e-37	8.00988e-17	4.16041e-28	2.55198e-73	2.07143e-138	7.93188e-25	0.00309738	0.00353833	0.00702357
FGFR3	2.40703e-142	0.0110754	0.000524224	0.022622	1.47469e-17	1.35026e-34	1.4093e-73	6.84411e-185	3.48464e-31	0.000320054	2.78166e-29	0.00740613	0.01688	9.02404e-55	3.57933e-125	1.68495e-30	3.96282e-31	5.61127e-111	1.8635e-70	0.000416032	3.47616e-52	1.14288e-48	0.000676061	0.00665358	0.00207938	5.95411e-42	5.02955e-30	1.96464e-08	0.00536663	5.82697e-54	0.000734395	0.0169192	6.39928e-29	1.58425e-31	0.0168888	2.45335e-11	0.00501437	0.00401269	0.002187	0.0328569	4.47161e-35	1.20979e-15	2.20679e-22	1.06833e-61	1.04554e-134	0.00373263	0.00321168	3.85573e-13	0.0105283
WHSC1	0.00690259	1.57531e-81	0.0126708	4.22324e-49	0.00779189	4.87107e-48	0.0146832	2.82165e-202	5.15216e-37	0.00844357	5.53708e-19	2.0048e-105	0.00516483	1.22351e-29	6.39553e-40	1.33161e-40	1.53649e-37	1.0398e-23	1.02624e-86	0.00187996	1.51209e-15	4.0954e-71	0.00979717	5.34349e-61	0.00446438	0.00730848	3.89593e-34	0.00104383	1.85693e-56	1.16405e-47	0.00577119	0.0159401	1.12366e-31	8.40209e-20	0.0156807	0.0394511	7.08753e-66	0.00485314	7.31979e-10	2.01752e-214	0.000632592	5.1389e-27	1.44654e-22	4.1429e-64	5.62567e-112	6.77155e-09	0.00600669	1.70438e-13	0.01728
GRK4	0.00478616	0.00115004	0.00444315	0.00157742	8.01007e-44	2.42153e-24	1.45027e-46	0.00326321	3.17245e-06	0.010309	7.35332e-10	1.64652e-17	4.54396e-11	1.49918e-47	0.00158798	3.23742e-08	6.3405e-13	1.12021e-07	6.73097e-66	0.0099532	0.00880834	4.18357e-60	0.0210026	6.28512e-116	0.00175231	1.34766e-29	3.80432e-19	0.00256006	0.00260778	8.62596e-61	0.00736885	0.00867707	2.82058e-39	1.52097e-17	0.0167077	4.48821e-31	0.00268503	1.36597e-22	3.50372e-26	3.27323e-10	9.89085e-10	2.80688e-30	2.72327e-17	7.504e-50	1.68954e-96	0.0137391	3.81345e-29	0.000117579	4.73157e-27
STK32B	0.00159114	0.00371905	0.00983082	0.00547515	1.42194e-17	2.49095e-11	0.00246608	0.0261049	1.04987e-32	0.00361352	1.74611e-26	4.91755e-104	1.6971e-58	1.73193e-30	0.00915007	1.29357e-33	0.000898609	2.71232e-15	1.17768e-18	0.0166013	2.06132e-20	1.15617e-52	3.41205e-66	0.0100302	5.98343e-45	1.62135e-12	4.31183e-26	0.00706331	0.001454	4.32662e-109	4.23825e-40	0.0126233	1.00981e-08	4.76312e-09	0.00995628	3.47783e-18	1.38167e-13	1.45079e-44	1.38392e-18	3.49846e-278	0.00137715	7.6148e-18	8.87701e-23	1.42136e-29	2.62172e-113	0.00572086	2.61014e-47	4.47254e-22	3.63475e-112
PPARGC1A	1.60187e-167	0.00567868	8.32112e-16	0.0103347	3.17127e-26	3.92895e-41	0.00553298	0.0223388	7.95534e-58	0.00437558	0.0105886	2.43892e-75	0.00449664	0.00341353	7.28353e-76	5.21212e-32	8.68077e-49	0.00449678	4.87654e-44	2.27096e-111	0.0120437	7.16243e-105	0.00155855	0.0105196	0.00524339	5.3047e-22	2.67185e-47	0.00934598	0.0069227	9.21839e-08	3.14846e-19	3.49645e-12	7.72086e-74	4.44267e-28	0.0153539	9.14304e-17	0.0216446	1.91806e-27	2.65582e-13	4.06603e-83	4.52226e-49	2.19595e-35	0.00210148	4.52145e-50	4.76388e-86	0.00634031	1.09526e-08	2.48874e-36	7.17444e-74
PI4K2B	0.00533546	3.49868e-302	0.00616521	1.30034e-05	0.00860698	1.98124e-44	0.00136487	3.83987e-132	9.12212e-58	0.00286391	0.00911012	0.00405584	9.63954e-29	2.13078e-12	1.01121e-42	3.71406e-32	8.69571e-43	8.33071e-207	5.36749e-54	7.97481e-97	1.03516e-05	1.96336e-74	4.36933e-71	1.71182e-85	0.0144381	1.89036e-13	4.78555e-51	1.85326e-27	6.6998e-143	1.93239e-35	0.0080777	0.00387572	1.04853e-33	1.11693e-33	0.0168973	0.0156248	0.00432598	6.9389e-35	1.66249e-07	6.07452e-47	7.4662e-12	8.51932e-47	0.000331372	8.84225e-54	2.98297e-99	4.05302e-33	4.07227e-36	1.48413e-37	0.0141536
ANAPC4	0.00626569	4.64977e-128	1.02636e-74	0.0012503	2.94984e-14	8.61014e-49	0.00887092	4.99773e-68	1.46602e-58	0.00345302	0.00851081	4.93877e-58	0.00285549	7.6249e-14	6.15872e-77	2.05082e-37	1.31949e-45	8.60498e-93	9.83696e-47	0.00826737	0.000609683	6.8705e-75	4.7337e-08	0.00045519	0.00293274	2.926e-19	4.14914e-55	2.61256e-32	5.33636e-144	3.75379e-36	0.00449429	0.00389505	3.57981e-106	1.01012e-34	0.0170253	0.00104546	6.10782e-11	3.99375e-36	0.00944983	4.79069e-66	8.56989e-52	3.77478e-42	0.000282022	8.217e-49	5.3138e-105	1.03428e-26	1.97192e-39	2.05454e-37	0.00677984
RBPJ	0.000500374	2.95154e-20	3.18372e-35	3.41465e-49	1.07932e-06	2.77154e-48	0.00824856	3.0955e-50	6.20037e-56	0.0163862	0.000691463	8.0625e-107	0.00542115	1.86741e-10	0.009519	5.68822e-30	8.47552e-54	0.0100668	6.11931e-55	1.34811e-11	5.71776e-73	9.68408e-77	0.00859019	2.06122e-99	1.34415e-26	1.43294e-23	7.04624e-45	2.15334e-05	4.64932e-103	3.65787e-36	0.0172391	0.00473459	2.27766e-27	1.6494e-26	0.0175796	1.07527e-10	3.03379e-50	1.06537e-96	9.77132e-23	2.28875e-218	4.25781e-31	6.08736e-44	0.00136235	3.28117e-45	2.13308e-97	6.11164e-13	7.98003e-30	9.2567e-29	0.00694168
TLR1	0.0179304	5.30026e-131	1.58009e-23	0.00581444	1.04425e-31	2.34896e-62	0.00746924	0.00104666	2.59431e-44	1.01084e-123	0.000338735	7.08371e-27	0.00481841	1.02042e-08	9.80786e-22	1.87611e-36	1.01708e-08	4.33828e-123	8.92092e-56	3.37464e-112	2.591e-54	8.78233e-76	5.68438e-137	2.57466e-12	8.82913e-11	1.84193e-16	1.13764e-28	8.94458e-05	9.81603e-48	1.80623e-31	0.00109531	0.00483913	1.40329e-09	1.36388e-23	0.0175419	5.1484e-23	1.01406e-110	3.31466e-99	5.27163e-08	0.00200551	3.65017e-34	2.46017e-76	0.0115028	0.00289591	7.45178e-96	7.26111e-33	1.76979e-29	2.7862e-43	0.000807623
RFC1	0.0111724	2.4098e-126	9.31729e-44	1.64585e-23	7.76234e-08	1.50808e-68	0.00683734	1.78302e-120	3.98054e-48	0.00311214	0.000215094	7.84371e-104	0.00755146	1.20692e-10	6.7373e-35	4.82259e-35	1.53882e-05	9.9068e-79	2.99975e-62	0.00209765	0.00619313	2.02483e-78	0.00394343	4.57392e-20	0.000748833	7.61581e-06	9.15247e-33	0.00605963	9.16517e-179	2.71248e-37	0.0011857	0.00460837	3.65283e-120	2.18205e-27	0.0175206	0.0148064	3.2801e-63	1.02296e-98	3.38132e-12	4.6726e-84	8.17114e-89	1.29623e-81	0.00918226	0.00218386	4.42682e-101	3.16604e-08	6.49582e-30	6.35907e-44	0.0104614
PHOX2B	1.99368e-231	3.67624e-05	2.87481e-08	0.000990828	2.50037e-33	3.64038e-85	3.32852e-82	1.33879e-285	2.31714e-40	1.05092e-167	0.00140461	0	0.00309976	1.19413e-06	8.45254e-229	6.88959e-32	6.87347e-05	0.087914	0.000339811	1.35614e-133	1.61406e-66	1.08861e-70	0.0112657	0	7.1563e-290	0.00131114	4.34184e-34	0.00991442	0.000637051	6.14714e-33	0.000317645	0.00486155	1.79066e-30	4.37256e-25	0.0177756	3.40362e-11	1.716e-217	6.38785e-91	0.000236868	0	0.000431522	1.42387e-81	0.00951634	0.00240409	2.5785e-98	0.00123604	3.29233e-26	1.11569e-54	0.000742126
TXK	0.00442734	1.16218e-24	2.80088e-28	0.0051241	4.84059e-35	8.53357e-62	0.000441156	0.00797005	2.162e-68	2.82849e-127	0.00331361	7.86118e-180	0.00263269	0.00438485	8.4895e-17	1.97334e-49	0.000889476	1.18039e-29	0.00204265	7.2628e-93	0.00918088	4.73754e-130	2.06518e-171	0.00490338	0.00889963	9.80968e-05	1.0195e-77	0.01032	0.000372124	0.00452683	0.000642983	2.3322e-06	2.63226e-80	2.79391e-19	0.016293	1.17254e-33	3.8488e-07	6.57752e-62	0.00967109	5.77958e-82	5.05052e-76	1.15911e-47	0.00919652	0.00303291	3.70914e-88	7.9202e-59	0.00484045	2.16327e-54	4.92247e-11
TEC	0.0224825	2.16408e-107	0.00642169	0.00170551	1.53822e-07	2.68207e-79	3.41182e-98	9.57598e-174	7.68933e-63	2.84252e-84	0.00342983	1.79559e-197	0.00197316	0.00464459	3.59203e-182	4.48602e-44	0.00160655	2.90703e-164	0.00375269	1.96517e-78	5.69558e-59	2.12493e-131	3.28489e-150	5.62877e-26	0.01074	1.33727e-12	2.02865e-75	2.45302e-13	2.84933e-110	0.00457654	1.95883e-06	7.62534e-06	4.61942e-49	1.14168e-21	0.0161683	3.85528e-09	0.00487194	7.83684e-60	0.0126736	2.29639e-254	2.13973e-67	3.97428e-55	0.00718185	0.00209105	2.58325e-91	1.61921e-18	0.00513642	6.64161e-72	0.0046794
SGCB	1.92061e-141	0.00454789	1.03582e-27	1.72842e-61	0.00114198	4.13756e-67	1.32228e-107	0.00166734	2.45394e-41	0.010541	1.67809e-72	7.20494e-118	5.78569e-115	4.80058e-58	0.0337044	1.61751e-46	1.9732e-20	0.0139404	1.31819e-27	0.00198502	0.00351027	3.90069e-28	0.00285952	0.0026427	9.86017e-24	1.41668e-23	4.29806e-44	0.00690246	0.0305605	1.87648e-135	1.69112e-41	0.000795314	1.72916e-94	7.60809e-70	0.0162751	1.15309e-15	6.86408e-75	1.06933e-77	3.9768e-149	1.10178e-135	1.52491e-13	2.18732e-33	0.0513139	0.000942237	1.14231e-141	0.00874305	1.70032e-175	2.61741e-81	1.9966e-43
LNX1	0.00108948	0.00558362	1.19531e-05	0.0112306	9.74919e-16	3.42597e-46	6.29511e-92	7.43911e-165	1.49995e-42	0.0110818	3.30551e-183	0.0215752	0.00117201	5.81625e-49	0.00687535	4.58685e-36	2.07044e-27	1.75703e-167	0.00296892	8.59646e-89	0.0133061	8.7315e-32	1.50325e-97	3.79205e-126	0.00181139	1.96767e-45	4.55023e-41	0.00147604	0.00732659	6.15999e-143	0.00891161	0.000754812	1.90268e-39	7.68309e-75	0.0162773	2.04012e-20	0.0293595	7.50616e-196	6.90449e-20	0.00599376	6.06763e-17	9.27558e-36	0.0590292	0.00169505	2.05351e-108	3.735e-29	1.02282e-172	2.12746e-43	0.00780563
CHIC2	0.0124639	5.06425e-74	2.25842e-142	2.80479e-71	1.38933e-67	3.08962e-46	0	4.16278e-139	2.03123e-46	0.00247606	6.45721e-199	6.44275e-104	0	0.00235996	0.0106849	6.85471e-37	7.01285e-28	4.14732e-19	0.00147627	2.1297e-98	0	4.03536e-41	4.14423e-46	3.15356e-102	5.22874e-61	3.4284e-09	4.29827e-44	0	4.88524e-103	3.78549e-151	0.0171462	0.00196787	1.50277e-207	1.31162e-34	0.0152946	2.86509e-54	0.000821754	1.08598e-89	4.05811e-31	9.22767e-31	9.99434e-41	7.89878e-38	0.0596184	0.000584786	2.96092e-11	0.00108785	1.51812e-174	7.74257e-45	0.0115935
PDGFRA	2.2523e-93	0.00250185	0.00477486	8.98362e-10	2.89524e-13	9.71881e-57	0.00390604	1.29332e-138	1.35455e-45	9.25357e-80	7.89501e-208	2.62933e-150	5.40295e-92	0.00238649	0.0365696	1.74413e-36	1.14743e-25	0.0164662	0.00243563	1.02302e-09	0.00139226	8.88746e-39	3.58073e-05	7.37529e-269	2.27173e-18	0.00110373	1.83078e-44	0.010504	0.00430398	3.24621e-153	0.00621842	0.00222038	0.022021	3.68783e-33	0.015366	1.20342e-05	0.00305446	1.19942e-97	1.00527e-60	2.20016e-237	6.58339e-08	1.59782e-37	0.0586403	0.00131465	5.86689e-12	0.00500081	3.54719e-180	1.70915e-44	0.00247842
KIT	1.31041e-111	0.00277757	1.37381e-19	0.00794928	1.12947e-19	3.39609e-57	0.007023	0.00455065	9.17205e-45	0.0282802	8.17049e-195	0.00148647	8.70255e-23	0.00373009	3.32988e-09	2.16812e-37	2.88409e-25	3.43658e-35	0.00239688	0.016081	0.0116369	8.44766e-35	0.00195593	2.22923e-117	3.84899e-115	6.45837e-27	3.80617e-44	0.00849565	3.06503e-17	3.87596e-136	0.00602057	0.00105912	2.68414e-34	1.23647e-24	0.0165981	1.30184e-11	8.9221e-10	1.33331e-85	1.17222e-10	4.29462e-107	5.70857e-11	1.01728e-35	0.0591543	0.00131631	3.61563e-79	0.00444332	4.61165e-161	3.37527e-43	0.00205862
KDR	7.57114e-32	2.30983e-75	0.00787637	3.74926e-17	2.87905e-37	3.80214e-45	0.00684684	0.015169	5.43123e-46	4.21354e-32	7.44153e-195	1.00911e-90	0.0013728	0.00415829	0.00421563	1.00524e-36	4.82169e-29	5.61578e-30	0.00214608	0.00610465	0.00749318	6.7054e-35	1.04776e-41	1.44382e-38	0.00389912	1.42268e-11	1.44786e-45	0.0104857	0.000667836	4.36245e-143	0.00110055	0.000881885	3.58482e-53	7.08143e-20	0.0165072	2.19742e-12	0.00567192	8.98726e-89	1.02311e-42	2.16272e-136	1.88834e-16	1.23749e-41	0.0588245	0.00131398	7.85081e-79	1.39179e-07	4.81363e-165	3.71867e-44	1.26331e-47
EPHA5	4.56929e-258	0.004303	5.82093e-20	1.02286e-15	4.05832e-21	1.32271e-61	0.00975815	1.62418e-47	3.00823e-33	6.2507e-11	1.81542e-214	9.93905e-212	0.000913332	3.31393e-41	0.0273577	4.74104e-12	0.0021189	4.28585e-29	1.61313e-41	5.97858e-48	0.0161855	3.69958e-08	0.0045223	8.82305e-189	2.2367e-32	0.0015303	2.54385e-48	0.0119983	0.00172442	4.53102e-117	0.00236551	0.00216208	8.36401e-43	2.3847e-57	0.013868	6.85934e-22	4.76574e-132	1.42962e-192	1.02884e-68	7.22747e-198	2.0887e-48	8.16523e-29	0.079026	1.39538e-21	7.75542e-131	0.00604235	1.44089e-155	1.27497e-48	9.70315e-51
IL8	4.88027e-187	0.014975	9.21933e-44	6.13406e-30	9.85855e-47	2.71927e-51	0.00351027	0.00504854	7.70351e-24	1.04576e-125	2.17811e-160	1.01503e-108	6.89417e-109	3.2717e-40	0.00533157	6.27717e-17	0.000973879	1.43042e-203	8.93143e-51	8.11201e-129	5.75589e-37	7.40123e-62	1.83066e-200	0.00433326	1.87981e-127	8.69056e-39	2.52417e-34	1.82023e-99	0.00474181	9.74521e-41	5.17776e-12	0.00783815	6.76875e-62	1.32307e-81	0.0125493	2.6706e-41	0.00289748	1.28101e-246	0.00249562	0.00752714	2.57735e-23	8.34851e-44	0.0912502	1.71612e-24	5.41796e-123	1.27881e-18	5.98854e-48	8.43669e-13	0.00134715
EREG	7.95754e-258	0.00827233	4.49183e-65	0.00241356	5.45563e-31	3.79017e-57	7.63728e-145	4.38467e-214	1.1592e-17	0	1.34714e-154	1.82821e-158	8.99995e-227	1.2954e-37	1.02944e-57	1.12401e-14	0.00139413	3.07996e-235	3.69847e-40	1.87681e-169	6.16155e-59	1.27863e-57	8.32772e-184	0.003698	9.16467e-179	0.00147407	3.22535e-31	1.08806e-43	0.00517785	4.24961e-41	0.00260726	0.00777927	1.60007e-150	2.73881e-84	0.0124301	3.0905e-17	2.17815e-50	1.86003e-253	0.00581532	2.30203e-60	2.83123e-29	9.37926e-48	0.0886038	1.1694e-31	8.26604e-124	8.17463e-45	3.78678e-44	1.64547e-21	0.00707664
BTC	1.28905e-188	0.0088145	1.49787e-252	0.00648643	2.09531e-20	1.69833e-61	0	5.23321e-155	1.1514e-18	1.07773e-76	8.54875e-176	0.00540119	0	1.3856e-65	1.94673e-141	1.0448e-16	0.00162953	9.68934e-236	3.72391e-43	1.03278e-127	0	2.4169e-37	1.35493e-134	0.0196548	2.07939e-122	5.15928e-26	4.23583e-31	6.25305e-247	0.00725907	2.26685e-93	3.88109e-32	0.000808863	7.6517e-258	1.88687e-106	0.0145711	1.5564e-09	4.48286e-60	1.79121e-212	0.00602121	1.10183e-138	6.31067e-35	6.49333e-43	0.0892174	3.44228e-34	1.24464e-110	1.51604e-111	9.77778e-43	5.0486e-22	0.00628912
RCHY1	0.0052611	2.54652e-165	3.71189e-75	0.00187585	2.02854e-40	8.22152e-65	0.00243504	0.00593615	1.19547e-23	0.00105782	2.33823e-185	0.00844606	2.78767e-267	9.2232e-72	2.35115e-152	4.84081e-17	0.000789628	1.19049e-85	3.57467e-54	0.0154649	7.19947e-104	8.85132e-40	1.89296e-43	0.0013773	0.00453027	5.58383e-11	5.95906e-36	6.34801e-38	6.50354e-158	3.02344e-99	0.0103744	0.00117073	2.9592e-168	3.8051e-117	0.013638	1.65851e-15	8.98122e-11	3.64345e-255	0.02272	2.0215e-183	7.54788e-28	1.49137e-43	0.089332	6.94414e-37	7.75324e-108	0.00338241	1.32968e-46	5.256e-24	6.7862e-31
CDKL2	1.5754e-117	0.00170899	0.00492493	0.00378868	2.62368e-20	1.27786e-65	4.93925e-61	6.35069e-99	2.57486e-19	0.00550566	4.34382e-190	2.92844e-75	2.33072e-14	9.07629e-68	2.62873e-117	3.10001e-15	0.00136306	0.000349242	1.7227e-45	0.0385722	8.88321e-23	4.13473e-32	4.77834e-76	0.010778	1.81268e-155	4.71665e-34	3.63384e-32	6.14169e-08	0.00333764	1.86325e-94	8.98204e-44	0.00161394	1.52052e-44	1.34333e-113	0.0137358	6.00812e-22	0.000742805	2.29433e-232	0.0047698	4.97429e-41	2.94765e-29	1.51892e-39	0.0897421	1.40722e-31	8.94404e-109	1.51443e-09	8.0928e-40	0.000698646	0.00105099
CCNG2	0.0284898	7.65841e-19	8.1467e-25	0.0112343	0.00647213	5.99204e-60	0.00688666	1.38369e-113	3.28092e-25	0.00571638	3.58768e-57	0.0196969	0.00427379	6.07668e-74	1.20537e-44	5.09632e-27	1.86391e-05	0.000159779	1.89445e-58	0.00142875	0.00612896	5.44996e-42	3.4932e-05	0.00539651	1.46362e-88	6.10289e-07	7.01409e-34	4.97996e-42	0.00189994	8.41959e-101	0.00439219	0.000451576	2.01234e-41	3.23424e-115	0.0143765	2.00027e-43	7.60664e-56	6.10528e-250	1.26341e-29	1.81097e-122	0.00100499	4.16835e-34	0.097201	1.65278e-49	7.99535e-108	3.75796e-108	4.64407e-46	0.00370582	0.0086272
BMP2K	0.0148127	2.02069e-104	0.00222982	1.23272e-20	0.000183155	1.25251e-54	0.000990278	9.25314e-41	8.7998e-30	3.3791e-52	7.78144e-54	8.02471e-170	0.000458748	3.24314e-49	0.00320536	2.42842e-21	1.34934e-16	6.89579e-37	4.07864e-61	5.94231e-85	2.12225e-61	7.75451e-20	7.44582e-75	0.00432614	6.81679e-13	0.00222511	1.2584e-31	0.00752249	5.83797e-124	1.86947e-119	6.50561e-32	0.00322375	5.4509e-33	3.41259e-76	0.0148528	0.0103606	2.04042e-67	0	2.01002e-08	1.91376e-215	2.07939e-28	1.21036e-37	0.100209	1.49301e-54	1.57752e-167	0.00623733	4.86783e-193	0.00305655	0.00333359
FGF5	5.20139e-288	0.00354583	5.09299e-116	1.54394e-67	1.18565e-31	1.96297e-41	0.00261806	8.01018e-125	6.5664e-14	0.00427869	6.79634e-47	4.17825e-290	1.84147e-115	9.86508e-43	0.0147991	3.06665e-05	0.00129504	3.9929e-127	1.45911e-41	7.19025e-121	2.97827e-74	2.20973e-15	7.64395e-109	7.08685e-51	8.0251e-215	0.000521353	8.28935e-22	0.00903296	0.00406549	1.1706e-118	3.25774e-19	0.00356569	4.0654e-51	1.61758e-70	0.0151627	1.12064e-35	2.97442e-143	2.35455e-307	1.1879e-56	6.76316e-192	1.94448e-45	3.8482e-23	0.101117	2.44176e-55	1.13092e-161	0.00597756	4.10564e-170	0.00234463	0.00354709
PRKG2	1.84901e-21	0.000269049	3.16463e-59	1.74788e-07	8.60415e-27	5.00464e-39	1.65616e-08	0.0129298	9.69502e-30	0.00419951	8.67129e-52	3.04424e-77	0.0120217	1.3984e-70	1.21833e-45	3.92324e-20	8.33357e-16	2.58437e-29	8.46705e-41	2.06095e-49	7.25314e-33	1.13974e-37	0.00632926	4.70703e-55	6.41287e-87	2.26073e-19	1.80013e-32	0.00828031	0.000991794	2.77496e-96	8.2728e-05	0.0010415	1.29696e-62	9.2479e-106	0.0143973	5.83123e-17	0.00689687	4.2013e-250	0.00864154	2.4047e-08	4.7416e-40	3.88187e-23	0.105208	3.30988e-54	9.48301e-97	1.4347e-23	3.8494e-46	0.00260238	0.000505763
SEC31A	3.96405e-17	0.00339675	0.00847236	7.38531e-64	1.55035e-77	4.44926e-30	1.65429e-64	2.33748e-19	1.73541e-32	1.36721e-67	1.38526e-53	0.00167721	0.0127731	2.37167e-73	0.023793	2.42011e-17	3.22467e-19	0.0039631	3.41374e-53	0.00100231	2.64455e-80	8.86874e-43	1.41852e-09	0.00416618	0.00218883	1.92791e-14	1.23364e-37	0.00646827	0.00202665	2.14857e-97	1.11413e-12	0.000776079	3.13516e-65	2.07525e-115	0.0142053	6.97837e-77	0.00119101	1.4148e-239	5.33404e-120	1.33212e-06	1.1979e-39	6.30122e-24	0.107373	2.05782e-36	2.11212e-104	3.1723e-21	9.8369e-46	0.000374613	0.00192877
MAPK10	0.013041	0.000226025	0.00495535	0.0122957	2.85913e-38	9.85484e-15	1.63664e-05	1.34491e-131	8.18819e-30	0.0152943	2.86762e-68	0.00839565	1.55957e-141	5.57402e-16	1.27765e-45	3.70146e-37	5.5448e-13	0.0352464	4.13337e-42	0.0110004	1.13388e-67	1.84368e-43	0.000277386	0.00318779	2.69196e-114	8.50513e-27	8.31464e-29	8.40483e-27	0.00822135	1.63681e-103	3.92129e-05	0.00174147	0.00336274	3.92243e-54	0.012936	4.05804e-21	0.00177209	2.04865e-111	7.44708e-17	0.00877608	1.12688e-08	2.93466e-12	0.110297	1.18766e-26	2.28472e-58	0.00764655	2.13192e-56	1.57109e-18	0.00695985
PTPN13	8.14674e-125	0.0166032	0.0271411	0.00965245	5.02327e-46	1.62981e-21	0.00807001	0.000393415	9.96484e-29	9.32924e-54	4.13841e-68	0.00323037	4.08352e-06	3.982e-17	0.003591	1.07646e-37	2.2346e-19	0.00456518	3.88909e-39	0.0365179	0.0148026	2.40782e-56	0.00757694	0.0119444	0.00137258	2.29153e-18	2.73759e-29	0.00928061	0.0124777	8.38876e-112	0.000518932	0.000911265	5.39572e-24	3.40143e-56	0.0133473	1.52519e-27	3.36119e-67	1.36375e-121	5.35012e-40	0.0175499	1.36564e-12	2.45469e-26	0.107568	3.33526e-27	6.88109e-60	6.90213e-14	2.22444e-63	1.05038e-10	1.29874e-85
PKD2	0.00748806	0.0125781	1.38526e-05	1.68333e-13	1.75509e-31	5.70895e-36	0.00341611	0.0144151	1.95422e-20	0.000451791	8.75713e-192	3.54982e-63	0.000691531	4.08284e-75	0.0158626	1.1866e-36	3.61037e-14	0.00189772	1.25987e-40	7.62523e-21	0.0120962	1.8853e-25	8.30226e-09	0.0121552	2.01363e-83	0.00254161	4.70387e-23	5.71325e-05	1.71971e-11	7.12668e-98	2.36085e-65	0.00118707	1.7997e-74	4.62077e-116	0.0136025	6.69886e-25	2.87683e-74	1.60119e-243	5.80573e-79	8.30541e-128	4.62203e-42	1.28232e-41	0.109856	3.25865e-28	2.79935e-114	1.07116e-26	5.83279e-43	1.42909e-12	3.42903e-61
BMPR1B	2.83935e-131	0.00808918	2.22889e-15	0.00580655	1.03647e-39	1.22028e-21	1.52057e-63	0.00573929	2.44725e-23	8.8723e-117	5.37546e-170	0.0112701	1.98379e-115	2.02276e-47	6.44489e-85	2.15248e-34	0.00237569	0.0292513	0.00251194	8.21037e-24	0.0055081	1.33689e-20	3.31269e-10	0.00867054	2.74208e-146	7.56588e-42	1.47854e-19	0.00226172	0.00618211	1.40018e-121	9.19425e-14	0.00357337	1.10977e-41	8.50065e-71	0.0149395	3.48295e-18	0.0137249	6.71122765979077e-314	0.00427591	0.00424982	8.94781e-57	1.58693e-10	0.111319	3.18277e-22	6.10707e-161	0.00468673	3.48777e-174	3.70956e-05	1.98971e-63
EIF4E	0.010975	7.07982e-127	0.00357616	0.0040726	0.00199697	1.40763e-52	1.56742e-98	1.64435e-64	1.03707e-30	0.00378338	8.88094e-158	0.00195354	1.67063e-62	1.98085e-08	4.8827e-113	1.25412e-30	0.000588315	0.00545519	6.56961e-10	0.00589633	2.9025e-198	5.0783e-37	0.00262427	1.79606e-21	6.52428e-05	0.000752154	4.3279e-29	0.00816242	1.42792e-98	5.57602e-64	0.00561944	1.2139e-38	1.59591e-199	4.07959e-74	0.0147809	4.52863e-07	1.23202e-07	7.88458e-294	0.00973564	8.7478e-88	3.8634e-60	3.8647e-32	0.108813	4.75025e-41	5.55166e-148	0.0119323	2.06373e-129	1.0543e-19	0.00175379
PPP3CA	0.00091531	0.0113524	1.29886e-11	3.59312e-50	1.00669e-07	6.02071e-54	0.00921648	1.09253e-174	1.19041e-28	0.00411767	9.50178e-169	0.00451476	0.00226754	2.32857e-10	0.00842094	6.16528e-28	0.000765531	0.00444952	7.11024e-43	0.00499814	3.45212e-61	4.5904e-39	4.92378e-27	5.99138e-85	0.00202037	2.86e-46	5.27554e-27	0.00011321	1.89422e-126	2.67078e-60	3.36506e-06	1.33485e-40	8.14583e-50	2.15088e-68	0.0147572	8.39553e-33	0.0101508	2.403e-300	3.29885e-99	6.9551e-08	9.96726e-63	4.12964e-50	0.109473	2.36877e-32	3.98854e-144	2.35872e-43	5.54364e-130	2.57792e-23	0.012217
NFKB1	0.0102281	1.89498e-95	0.0130706	2.64908e-58	9.98614e-82	1.75773e-48	0.0115102	0.00207716	3.36965e-25	2.06895e-179	1.90344e-163	1.0319e-77	4.90278e-08	1.64843e-08	1.07952e-15	2.16156e-26	0.000570603	8.49311e-178	8.45166e-38	4.42202e-177	0.00156122	1.55039e-39	6.10293e-121	4.90597e-08	0.00319338	2.81005e-28	6.24018e-25	1.02298e-16	0.00343111	2.20775e-62	2.16727e-31	4.97111e-41	3.83956e-30	2.88642e-68	0.0143121	5.8539e-37	1.3367e-69	1.22055e-303	0.00045991	0.00540502	8.16595e-95	3.53176e-43	0.109101	3.64849e-30	8.30156e-142	7.11789e-14	3.33566e-141	8.55416e-18	7.91927e-57
CENPE	1.70739e-05	4.57026e-90	0.0131288	4.89307e-46	0.111307	2.29399e-42	0.00991817	8.81423e-101	8.27462e-28	0.00483526	1.00495e-162	7.14784e-65	0.00728893	6.34425e-15	0.00302294	1.61116e-28	2.39687e-08	3.34704e-06	6.00199e-36	0.00434019	0.0123151	1.49871e-47	0.00141192	1.90948e-49	0.000770479	9.88639e-27	3.13618e-26	0.00634041	3.75127e-163	5.4558e-72	3.51688e-23	6.09995e-45	8.50623e-07	1.2581e-80	0.013954	3.00878e-11	5.33989e-51	3.34654e-304	1.94528e-60	8.09969e-64	5.95381e-21	6.76374e-32	0.109778	1.60909e-29	8.79609e-145	3.06747e-35	5.82611e-143	5.26475e-12	0.00287762
CXXC4	4.59056e-37	7.62584e-13	4.1014e-97	0.0104821	7.28313e-32	5.56044e-43	2.68545e-25	1.58903e-143	4.23149e-26	0.0313792	6.63228e-169	3.23249e-55	1.73093e-123	2.2882e-08	2.01723e-216	3.80947e-26	5.37742e-06	0.0188024	6.40807e-31	1.21058e-06	1.72646e-77	6.01969e-32	0.0111	6.28051e-202	0.0185702	7.87242e-28	6.71568e-24	0.000287028	0.00616561	1.34763e-64	0.00570423	1.01408e-41	2.09917e-106	8.33274e-73	0.0149054	1.99765e-10	0.0226021	0	0.00627548	4.08497e-298	7.88518e-27	3.92151e-24	0.112175	3.34051e-31	1.9223e-153	0.00272314	4.80392e-130	7.34176e-07	0.00465457
PPA2	1.72148e-71	0.00855491	0.00110015	0.0096012	0.00100973	1.83974e-50	5.96791e-72	2.79619e-63	3.65819e-27	0.00136971	5.16743e-148	0.0191807	7.38965e-108	1.63323e-17	1.61132e-133	1.1202e-29	3.2884e-11	2.27064e-107	2.23764e-33	0.00545941	0.0020113	1.96232e-43	2.60843e-20	0.000908611	0.00241803	1.6816e-34	6.62145e-26	5.96437e-119	3.07258e-46	2.53532e-70	0.011646	1.31764e-43	2.03312e-128	7.21754e-20	0.0149322	9.82992e-13	2.42794e-18	4.90421e-298	0.0125512	0.000111382	6.93633e-50	8.67865e-31	0.113588	1.79644e-27	6.12912e-157	1.07098e-58	1.69963e-154	1.22253e-27	0.0118231
TBCK	0.00541977	0.00300755	0.0163408	0.00901582	9.90519e-80	2.02974e-59	0.0083623	4.91932e-11	3.12403e-26	1.71331e-23	2.30972e-162	0.00592893	6.42519e-19	7.79594e-16	0.00626233	1.08259e-26	0.000386436	0.00671068	1.87385e-31	0.00652504	1.32722e-56	1.08543e-49	0.00195609	0.00725212	0.00206095	1.81398e-40	1.42854e-24	0.00837336	2.72086e-29	2.60152e-79	5.65757e-26	6.43345e-50	5.34864e-31	8.48364e-17	0.0146143	2.66636e-72	0.00513943	2.47593e-298	5.9616e-86	0.00549109	3.37268e-57	2.59282e-38	0.109257	3.7631e-31	1.58328e-151	1.93792e-86	1.75037e-157	6.33326e-25	0.00747403
DKK2	2.66159e-195	0.00274352	3.36949e-28	0.00123382	4.57367e-05	3.32678e-53	2.67648e-24	1.72677e-61	4.40394e-25	5.77243e-71	7.16992e-158	1.13349e-118	0.00362243	5.87903e-15	1.17229e-22	8.61599e-10	0.00332554	0.00784072	5.5074e-36	0.0665344	0.00620663	5.45354e-38	9.49722e-99	1.07787e-08	8.38962e-200	5.72203e-05	4.26002e-14	8.51749e-68	0.000137687	1.31124e-76	0.00209819	3.97463e-45	5.82983e-69	1.96798e-20	0.0155232	8.27708e-05	3.50801e-174	4.44659081257122e-323	0.000316697	1.10435e-231	3.31248e-42	1.10477e-40	0.108194	3.23111e-24	1.2808e-150	0.00207608	5.0513e-147	5.04145e-09	6.17348e-05
LEF1	0.0272413	1.4391e-51	1.13326e-33	0.00625919	1.37976e-12	5.45703e-47	0.00951171	0.0236024	3.59999e-29	4.54647e-66	2.2577e-164	1.28128e-137	1.40685e-112	1.34385e-22	2.42624e-38	5.45323e-14	0.00239817	7.01252e-114	2.2694e-40	6.06586e-73	0.000850539	2.79624e-48	0.00272702	3.11169e-212	0.00726071	0.000232764	4.09166e-19	0.00234844	0.00243658	3.81054e-77	0.00933659	4.03926e-49	1.27157e-49	7.52092e-25	0.0153221	3.93924e-06	5.13069e-115	0	1.62312e-14	1.71894e-175	3.27434e-66	1.81245e-37	0.10889	1.38965e-28	4.49045e-148	0.0107882	2.96665e-155	0.00237854	1.30555e-149
CASP6	2.19036e-57	0.00463482	1.07566e-86	0.0137114	0.000699619	4.51155e-42	0.000509513	2.5269e-168	2.41019e-41	0.000486423	2.05614e-152	0.0105343	2.13973e-10	1.64789e-19	0.00155721	4.16299e-33	6.54833e-22	4.03306e-100	5.80705e-69	0.00583798	7.28189e-116	3.67126e-48	6.24705e-53	0.00909231	0.00583234	1.04128e-29	1.15847e-32	7.65204e-10	1.15003e-13	9.05619e-70	4.73067e-75	1.42224e-48	5.24209e-151	1.26994e-24	0.0154112	1.22459e-05	0.00180524	2.13591618291517e-310	6.16562e-46	5.48825e-86	5.52496e-33	4.21496e-22	0.111866	5.78156e-13	2.7761e-152	2.53815e-75	4.4288e-156	6.43836e-24	0.0152974
EGF	1.59952e-168	0.00640051	0.00559549	0.00815219	3.0602e-06	2.9052e-43	0.00361849	0.00877065	1.72988e-50	2.10089e-121	1.98097e-149	0.0155984	0.00227427	8.89275e-23	0.00674204	3.90406e-48	3.83335e-52	8.9354e-170	7.93153e-64	0.0275583	0.00632786	4.83849e-49	4.86733e-113	0.00143251	6.44055e-152	6.08715e-23	3.71937e-38	0.00852746	0.00501166	3.23933e-77	6.14165e-10	1.98401e-46	1.80613e-28	2.47089e-28	0.0154759	3.85727e-11	0.00582105	6.30737e-297	2.62426e-38	1.51842e-18	2.39153e-37	2.75012e-16	0.107868	7.31736e-12	1.73247e-153	0.00350862	6.66256e-151	1.66506e-15	7.50927e-36
PITX2	2.1128e-92	0.0135813	1.64536e-22	0.00812062	0.00373389	3.32076e-44	0.000874592	0.000257097	2.26473e-43	0.00225922	1.10675e-153	6.68021e-55	0.00378974	7.19782e-21	0.0123734	1.28723e-52	6.19366e-55	4.93419e-119	1.92172e-31	0.0117874	1.97944e-58	1.04584e-50	0.00384567	0.0106553	7.64551e-63	8.71447e-15	2.80418e-34	0.000726504	0.0112368	1.7253e-79	0.00113261	8.3036e-47	1.00262e-09	1.65207e-26	0.0154071	4.13283e-18	0.00230944	2.8314e-296	3.59605e-37	0.0115448	2.44979e-46	8.01813e-21	0.109635	1.04872e-09	3.24642e-155	0.0107145	1.17942e-160	1.85235e-23	0.000868312
ALPK1	0.0153845	1.19855e-111	0.00360586	0.00111354	8.81e-52	4.86121e-36	0.00802458	1.08562e-66	1.08367e-51	5.0169e-251	6.78086e-183	0.00196015	0.00243056	6.14098e-21	1.68706e-37	2.28606e-26	4.37923e-47	7.31768e-143	1.95832e-43	0.00453978	0.0103097	2.69245e-48	7.29276e-129	2.39333e-77	7.31533e-33	8.17591e-27	1.25463e-34	0.0101251	2.38549e-82	5.17122e-75	0.00290197	2.33419e-42	0.00190449	2.5327e-88	0.0140622	2.36541e-33	1.94764e-90	2.81985e-304	6.88837e-36	8.08818e-19	3.51826e-20	7.57582e-14	0.110486	5.32034e-14	6.5387e-159	9.48598e-34	9.37501e-151	0.00521896	0.00443567
ANK2	4.36623e-83	1.21929e-14	0.0244174	8.88353e-36	1.15713e-63	2.03277e-32	0.00796825	0.00698997	4.86345e-50	0.0161784	6.1673e-149	2.27734e-191	3.01303e-37	2.54086e-79	4.03349e-53	1.2762e-27	5.68366e-56	0.0444953	3.05531e-45	1.10856e-68	0.0293925	1.4515e-54	6.58157e-07	4.5938e-77	8.33031e-46	2.46704e-27	5.86107e-32	0.00976408	0.00737656	2.99665e-169	4.52651e-07	0.000555506	6.59667e-17	6.79467e-72	0.0149915	1.17415e-41	0.00512613	0	3.08633e-07	3.68712e-284	6.7056e-43	3.32624e-15	0.108485	3.25571e-14	4.58854e-208	0.00713573	8.42199e-211	0.000201518	1.03454e-168
CAMK2D	0.0232037	2.08245e-81	5.13158e-41	5.18375e-44	2.59938e-40	4.06537e-26	0.00683991	5.75706e-15	1.50783e-40	2.69963e-68	1.24712e-148	0.0046596	3.47619e-128	2.35173e-58	0.0142741	9.77263e-13	1.35129e-31	6.0585e-47	1.37167e-44	4.46521e-81	0.00104239	2.27713e-35	3.30758e-97	2.85653e-07	1.16243e-11	8.22228e-52	3.56793e-26	1.41519e-10	0.0179288	4.19554e-137	7.00886e-09	0.00109542	2.64666e-29	1.95749e-50	0.0156131	9.03006e-60	0.0147473	9.88131291682493e-324	1.34897e-75	7.17498e-60	7.02015e-05	2.531e-19	0.113967	0.000269704	3.41963e-188	0.00552351	6.0217e-203	5.62359e-09	0.000873002
MAD2L1	0.00240981	4.58476e-133	1.56159e-92	3.6683e-17	0.0638521	2.06848e-27	0.00261141	4.8194e-86	2.56994e-26	0.00739589	3.67386e-135	2.63764e-64	1.04012e-207	2.31171e-68	4.85595e-47	8.72288e-32	1.9715e-77	0.00616764	3.97128e-51	6.89011e-40	2.784e-211	5.23411e-45	0.00415415	6.55652e-16	0.00133107	5.27595e-17	6.98006e-30	3.94554e-117	1.11283e-205	8.62866e-155	1.71597e-15	2.54765e-05	3.69244e-66	1.75828e-55	0.0178606	0.0525156	2.58196e-33	0	0.00068721	6.91434e-75	2.92524e-51	7.61708e-20	0.10345	0.00148756	1.22642e-206	2.63352e-05	2.03148e-209	7.49184e-25	1.74726e-10
CCNA2	0.00268047	2.78458e-95	0.00506493	2.5474e-10	0.114331	2.73546e-46	1.66987e-15	5.77787e-139	1.75166e-22	2.89035e-18	5.50423e-132	1.18468e-41	6.31539e-05	7.67126e-68	0.00129481	5.26489e-46	1.72114e-75	0.000849988	1.36836e-44	1.06454e-54	1.49154e-65	2.39977e-42	6.54529e-06	0.000135181	2.31524e-10	2.51745e-15	3.317e-24	3.55158e-41	6.47791e-197	9.20343e-149	4.03084e-18	4.07166e-05	5.70486e-53	5.93136e-55	0.0178985	0.0229164	1.72627e-40	0	1.6856e-09	1.92186e-38	9.46127e-62	4.23463e-33	0.097396	0.00316073	8.63817e-203	7.0479e-14	3.28289e-206	1.55675e-34	0.00452763
BBS7	0.00462455	1.5073e-42	7.32187e-09	1.08825e-75	6.72949e-11	1.87145e-47	4.38889e-75	7.81025e-56	1.23085e-21	0.00553372	1.46596e-138	5.05337e-175	7.88968e-86	1.43093e-70	0.00595293	6.60317e-45	3.83968e-68	5.3952e-11	1.48741e-40	0.0105417	1.08545e-23	1.37228e-44	0.00545942	1.11262e-40	0.0017064	2.32204e-10	2.48592e-25	0.00748562	0.00733533	4.73724e-154	0.00859756	4.43747e-05	1.51175e-81	8.28303e-58	0.0179617	1.4451e-15	6.57406e-20	0	6.69342e-55	5.26839e-115	1.99036e-64	1.21885e-35	0.0973629	0.00337674	1.02905e-207	0.00685746	2.84228e-208	1.78696e-34	0.00265088
FGF2	0	0.00809842	5.98797e-171	1.87952e-51	2.75127e-37	3.42102e-18	5.08327e-238	6.81955e-142	2.60396e-24	6.91067e-204	1.90621e-148	3.57367e-193	0.00134354	1.7882e-60	0.0143344	1.03783e-45	1.20582e-68	3.05292e-170	3.06164e-46	5.7537e-88	1.16646e-199	1.73917e-36	5.68028e-96	0.0141265	2.70812e-153	0.000641786	4.22659e-28	5.49675995113941e-317	0.0120535	5.05023e-145	7.1565e-62	0.00111152	9.17489e-197	8.24135e-55	0.0155345	2.53274e-37	3.30427e-142	0	1.53113e-63	6.17928e-65	2.43056e-38	2.17761e-13	0.0961163	0.00244455	6.69607e-194	0.00884141	2.4089e-202	1.78688e-36	0.00580182
PLK4	0.00891504	4.56904e-104	7.10794e-09	3.00929e-10	0.0178138	1.38192e-41	0.0123683	1.86658e-149	9.82869e-30	1.30066e-34	1.61449e-152	3.83013e-62	0.000906544	5.39162e-24	8.75337e-79	1.51694e-37	3.8689e-55	3.92954e-50	1.81189e-33	3.27979e-88	6.24984e-18	1.02701e-51	6.26949e-28	2.19966e-70	0.000464025	0.000553936	2.97212e-34	0.000754233	6.46322e-157	2.99621e-83	0.00374546	3.25693e-49	1.62859e-48	3.17963e-32	0.0146702	0.0518836	5.7926e-114	1.48219693752374e-323	0.000289811	4.59164e-70	2.51396e-20	3.78841e-26	0.0848874	0.000180659	4.33671e-159	6.33068e-10	3.9769e-163	4.68958e-60	0.00519221
PHF17	0.00721675	9.82932e-189	1.04364e-54	9.71286e-16	1.42637e-09	8.8653e-39	0.00877116	3.57306e-177	1.04241e-19	0.00198672	3.41676e-151	1.59848e-98	0.000210616	8.93414e-26	0.00472361	6.19908e-38	5.55293e-40	0.00186853	1.23082e-34	4.88336e-99	1.89704e-49	2.93629e-51	0.00820129	0.0246341	0.00892354	0.000906098	1.88613e-25	0.00858287	5.95001e-212	7.55841e-83	2.17738e-58	3.41718e-49	9.95546e-54	3.47201e-33	0.0147042	0.0105331	0.000384997	0	0.0027343	3.57176e-245	1.3632e-40	1.02757e-21	0.0851237	1.33588e-05	3.87854e-161	0.000428706	2.87171e-165	2.85189e-65	0.0187438
SETD7	0.0048407	0.00965283	0.000100071	3.48979e-35	2.8974e-15	1.06941e-59	0.00345988	2.49737e-75	5.46054e-25	6.61578e-41	4.32867e-161	0.0153973	2.04456e-18	0.000161297	0.00719917	7.96749e-15	5.31131e-34	7.40433e-29	4.82766e-96	0.0121116	0.00835798	6.38949e-63	4.57622e-16	1.08256e-07	0.00582315	4.87857e-13	5.00307e-25	1.62136e-59	0.00213598	2.80997e-84	6.7737e-16	8.33536e-42	1.25657e-37	2.20432e-24	0.0147811	3.97343e-19	0.00109736	5.89728e-306	4.59065e-65	1.15195e-108	2.83389e-49	4.37255e-31	0.0650094	0.00249288	2.70318e-171	0.00158792	1.00154e-154	1.20657e-58	0.00535705
MAML3	0.00179035	2.05677e-44	0.00946937	0.00205025	1.31065e-41	2.88527e-51	0.00561054	0.00112033	2.45471e-32	1.19202e-11	9.16099e-124	0.00188256	6.57589e-19	9.39958e-06	4.74666e-59	7.96571e-08	2.37129e-25	0.0044986	3.16161e-85	2.39942e-87	2.27184e-87	6.35908e-66	0.00396277	0.000103764	0.00158829	2.40744e-11	2.23866e-26	8.49766e-54	4.33024e-98	1.9217e-99	3.48423e-13	6.0458e-43	1.86934e-45	6.91842e-37	0.0150235	6.90911e-19	0.00764582	0	0.0142513	1.36175e-84	2.20285e-21	2.39235e-25	0.063886	0.00337921	7.36821e-184	0.00379299	7.48242e-149	1.86704e-48	0.00149556
GAB1	0.0364683	0.00308604	1.69717e-28	0.0132591	7.3479e-07	1.4991e-63	0.00682789	8.57555e-23	7.43784e-19	5.46133e-70	1.01308e-130	0.00677532	0.00318367	4.03405e-05	3.81249e-133	1.75985e-19	2.70234e-35	8.70399e-40	1.66547e-59	6.301e-54	0.0120142	2.8264e-66	0.00404451	1.75948e-81	0.021304	2.50187e-08	2.99836e-21	0.00973956	0.00473905	1.688e-90	0.00821823	3.61487e-42	2.07789e-49	8.06976e-33	0.0149771	0.000278116	1.50006e-57	0	3.11437e-14	7.33063e-44	4.28502e-29	2.12522e-54	0.0575714	0.00414552	2.89528e-174	1.90104e-41	1.55345e-143	7.58243e-36	2.1634e-26
HHIP	5.45915e-45	0.00209235	1.10572e-10	0.00180372	1.70172e-09	5.68244e-67	0.00575872	2.50756e-130	2.87804e-23	2.35093e-47	1.53465e-134	4.55699e-269	0.00238504	0.00124954	0.00718116	9.67286e-17	6.97418e-30	2.60002e-70	9.83198e-55	2.25249e-66	2.64823e-96	3.22386e-57	0.000234979	3.94877e-52	3.23486e-87	2.82028e-05	8.92144e-21	0.00751269	0.00107447	9.09258e-92	0.00169552	2.16829e-36	1.41859e-113	6.92452e-06	0.0152351	7.20156e-10	1.54151e-161	9.88131291682493e-324	0.00112078	0	3.62068e-58	7.51988e-56	0.0484172	0.00470695	9.96982e-167	0.00275726	2.12747e-137	2.62424e-51	0.00193673
ANAPC10	0.000739418	6.60049e-98	0.00265567	2.31243e-43	0.00219161	9.91041e-70	2.2291e-76	7.54793e-144	3.79622e-28	1.38368e-46	6.30298e-121	9.03511e-31	0.000499801	0.00140476	2.94779e-22	4.36474e-21	2.00574e-38	2.55929e-21	4.70079e-60	0.00154802	2.3477e-144	1.42107e-63	2.50513e-48	0.00105112	2.04902e-06	3.26082e-15	6.54989e-27	4.30884e-130	1.0668e-70	1.43819e-94	0.00374738	2.63477e-40	3.29819e-202	4.38231e-09	0.0150482	1.4672e-18	3.67127e-37	4.38956186670927e-311	0.00790117	1.61697e-33	5.53331e-69	3.83041e-58	0.0496493	0.0030645	3.13393e-167	2.69729e-14	1.20598e-145	6.86544e-59	0.00954186
SMAD1	0.0181501	0.0218891	5.53196e-06	0.00405275	2.22679e-14	2.06093e-68	0.00461582	3.16425e-149	1.2785e-24	0.0024673	1.66369e-166	0.00688058	1.70962e-74	0.00104144	0.00098856	2.20602e-19	1.16658e-38	0.011182	3.0819e-56	0.00215211	0.00289597	3.63046e-55	0.00233123	0.000325039	0.00264364	4.33408e-82	1.55672e-23	0.00848558	0.0180786	2.73945e-74	1.0832e-05	3.02129e-40	6.7908e-67	0.000763662	0.0146111	1.89911e-43	7.32699e-34	5.34155837318907e-311	2.96837e-42	0.00699884	2.54594e-78	3.06044e-69	0.0485468	0.00375733	5.72876e-162	1.88334e-26	1.0488e-142	1.06771e-49	0.0167703
DCLK2	1.06881e-170	0.00807609	1.12092e-44	9.97937e-29	0.000241647	3.21845e-51	0.00594985	6.29679e-152	2.17168e-14	0.00781873	1.92947e-174	3.24687e-39	0.000297045	0.00276948	0.0284507	1.10885e-21	2.3545e-31	0.0104951	3.68395e-29	1.68315e-45	0.0120388	8.02141e-80	0.0110637	0.00358656	7.2551e-106	3.28939e-14	1.0591e-11	0.00157748	0.00652849	1.95887e-120	2.62616e-36	1.32774e-40	2.72777e-56	0.00157694	0.0132027	2.94754e-15	1.82154e-21	1.15403e-118	1.18961e-95	5.31346e-185	4.00726e-62	5.64206e-51	0.0354982	0.00352225	1.13171e-07	0.0119118	6.29833e-169	2.34015e-57	0.0030735
FBXW7	0.0190913	4.18435e-211	0.0159583	0.0130706	1.7094e-25	1.97126e-48	0.00697786	4.82444e-134	5.42344e-15	0.00994459	4.8485e-162	0.00105051	0.00552436	2.0884e-28	4.36779e-109	2.43581e-34	1.228e-21	0.00850346	2.73926e-41	6.06951e-67	0.00524216	2.35638e-54	0.000400928	1.06434e-111	0.015142	1.06186e-20	8.7475e-15	0.00673665	1.21577e-100	6.00687e-85	0.0153462	1.54077e-52	4.19093e-30	5.70618e-17	0.0145802	1.25719e-31	0.0189544	0	0.00249729	0.00242299	2.02252e-47	9.28926e-39	0.0310134	0.00205408	6.59375e-162	3.58298e-12	1.79113e-166	1.64129e-67	0.0094147
TLR2	1.59102e-44	0.00401385	5.93319e-70	0.0047944	8.99086e-27	7.87282e-55	0.00259301	5.84966e-54	1.29073e-11	1.42193e-162	1.72727e-151	8.40671e-93	0.00256715	4.3025e-17	0.000246824	9.80943e-31	3.13573e-25	8.95768e-198	7.7351e-35	3.75831e-179	9.91994e-35	8.05994e-40	5.53964e-125	0.000509926	1.82795e-126	1.02099e-18	3.78573e-15	1.33388e-83	2.89314e-08	1.23071e-69	0.0015427	7.98092e-45	4.86557e-09	0.00038027	0.0149216	2.50834e-22	8.38307e-76	1.17259e-285	0.0101909	0.0154064	2.45711e-52	1.15597e-39	0.0351604	0.00433801	6.24119e-160	5.08105e-18	1.0298e-161	9.58729e-62	0.00381999
SFRP2	3.96768e-48	9.7e-40	0.00388168	0.000873205	2.5195e-29	2.39189e-55	0.00513995	4.70217e-153	2.97618e-11	3.04801e-44	2.54471e-157	1.35654e-201	1.17725e-09	1.44772e-16	0.0244694	8.69723e-30	5.98129e-23	5.21524e-191	9.13124e-33	0.0181017	0.00666914	2.97442e-32	0.00120492	7.96127e-102	0.0106933	4.39424e-19	6.40948e-16	0.00135612	3.87434e-46	8.90207e-52	0.00169848	8.62022e-44	2.67169e-79	0.000648669	0.0149724	8.60136e-14	2.27971e-198	2.66317996559839e-315	1.32649e-31	3.05761e-217	1.23658e-54	3.94641e-42	0.0333042	0.00456693	1.88576e-137	0.00325251	1.07042e-145	8.0548e-61	0.000857376
RAPGEF2	0.00715133	0.00967983	7.26379e-28	3.94349e-08	8.00634e-38	4.15953e-76	0.00649439	3.04276e-111	6.2006e-06	6.38706e-07	3.80874e-164	5.43517e-126	0.0127487	0.00231455	0.0021287	5.42849e-35	1.62243e-44	0.00936627	1.87529e-23	0.0104752	2.72953e-78	1.13136e-77	5.76314e-24	3.14334e-30	0.00432655	0.00214879	0.000222847	0.00125441	0.00550657	3.6621e-109	0.00435937	8.03939e-62	6.30126e-31	0.00140529	0.0136439	6.54137e-52	1.19771e-27	7.49668e-126	4.36869e-59	1.72731e-214	1.43031e-28	6.87542e-53	0.0227394	4.42165e-11	1.51773e-77	1.20396e-61	1.47771e-170	2.19789e-36	0.00387806
TLL1	8.04622e-28	3.06923e-09	5.68816e-46	0.00108802	1.36156e-15	8.71694e-59	0.00340197	1.88456e-161	2.6915e-27	0.00226392	7.18482e-143	1.45467e-127	0.00384687	4.03665e-18	0.00775332	4.72035e-27	2.8781e-50	2.40893e-105	9.29566e-54	0.00793908	0.0133081	3.67407e-44	3.41163e-84	4.39783e-18	0.00681034	1.28825e-19	6.37902e-28	0.00624431	0.00132002	4.83797e-81	2.64619e-05	3.21982e-41	3.01487e-63	5.61955e-22	0.0150212	2.32342e-06	3.05229e-135	1.2977e-306	0.00145132	0.0121003	4.0308e-35	4.75412e-38	0.0115106	0.000485645	3.23021e-141	0.00426354	1.56921e-159	3.00708e-51	0.00544646
NEK1	0.00744898	2.40638e-129	0.00567883	3.215e-54	1.40217e-42	2.42287e-46	0.00328744	0.000527997	8.01666e-19	1.09291e-52	2.8504e-43	2.39638e-37	0.00568585	6.8974e-23	0.00714197	3.90645e-37	5.12969e-51	0.0256121	5.84288e-27	0.00105601	0.00349774	0.000363978	1.10374e-06	0.00629445	0.0118626	0.000248384	2.8036e-16	0.00691622	1.19621e-21	1.64031e-23	2.91617e-39	1.00151e-57	3.54451e-77	2.01595e-52	0.0147814	9.8782e-38	1.26023e-102	0	1.60156e-91	1.14772e-55	1.99637e-18	4.16311e-33	0.00201327	7.15673e-12	2.04688e-98	0.00495335	1.81797e-189	2.28462e-05	1.40398e-11
ADAM29	0.00114789	2.43987e-60	1.25366e-33	0.00187503	2.9585e-17	1.75476e-32	0.00476024	1.63612e-08	3.86011e-25	5.87011e-38	2.9472e-40	2.19258e-73	0.00199782	0.00447327	3.4082e-18	2.06461e-30	3.11571e-12	1.38581e-59	5.24672e-22	9.64799e-103	0.00273188	2.36147e-22	0.00223375	5.88564e-32	0.0203796	0.00153072	1.4446e-22	1.49803e-29	1.4583e-15	2.50272e-104	1.52726e-11	0.00462922	0.0140077	4.1783e-45	0.0132766	2.84989e-13	4.70374e-59	3.95252516672997e-323	1.553e-22	2.75281e-25	0.00417809	4.73623e-35	7.11729e-09	2.903e-26	6.62145e-160	3.83798e-11	3.71868e-147	3.10356e-05	1.15261e-05
VEGFC	3.53939e-185	0.0136258	2.11107e-68	5.43527e-61	7.46679e-22	2.88082e-21	2.50072e-223	1.34875e-119	4.8033e-26	3.21952e-200	1.93011e-65	5.64474e-61	3.0009e-146	0.0114336	0.028715	1.76216e-24	0.000538113	4.87192e-124	7.54436e-50	1.68527e-124	4.20658e-57	3.1029e-05	1.57783e-101	2.01739e-05	1.2838e-205	2.00188e-19	3.10242e-21	0.00716465	0.0103101	1.23673e-58	4.02703e-51	0.00205465	1.48575e-58	3.98706e-21	0.012249	1.10342e-39	1.02858e-80	2.97111e-147	1.46713e-127	0.0115176	4.01477e-23	5.98816e-20	3.33094e-13	5.83743e-28	9.49587e-46	0.0019928	2.58445e-189	0.000854175	0.00695757
CASP3	0.00640147	6.19385e-187	9.50227e-181	2.88012e-16	1.94231e-05	4.58004e-12	0.0101076	3.29458e-63	2.43387e-25	8.74643e-13	4.65962e-43	0.00113531	0.00168826	0.00397411	1.25514e-08	1.43418e-36	3.88734e-26	0.0142928	7.18397e-10	2.16058e-08	2.19149e-171	3.14965e-26	1.09787e-35	1.05709e-20	0.0270093	2.27487e-05	4.93897e-27	5.79951e-101	3.59071e-103	9.74649e-105	0.00344165	0.00418446	1.45972e-115	9.56664e-48	0.0132474	0.0117298	2.3444e-45	0	4.08198e-14	6.65296e-34	3.05347e-27	5.13132e-16	2.62371e-23	1.96237e-34	1.79417e-165	0.00647105	1.48111e-162	6.44917e-14	0.00382582
SNX25	0.0177916	5.57507e-144	3.32233e-09	1.19731e-60	1.72949e-13	6.85872e-17	0.01058	0.00796733	3.87817e-28	5.88852e-44	3.29333e-59	3.50617e-54	0.00345152	0.010702	0.00261879	3.84855e-39	1.76018e-27	0.000636565	6.27066e-19	2.00201e-68	0.00256288	9.98193e-58	1.56284e-39	0.00490859	0.0125514	0.000370161	5.4833e-27	0.00614489	0.0157183	3.11474e-132	5.12106e-23	0.00266385	4.00105e-92	3.96705e-12	0.0120082	3.64975e-19	1.71638e-20	4.29855e-135	2.97631e-34	5.85067e-138	3.51388e-36	2.98763e-22	5.80553e-25	1.22189e-39	2.8205e-88	0.0042448	2.07674e-168	2.10997e-16	1.77916e-76
LRP2BP	0.00266124	1.68173e-05	0.00175388	0.00251345	2.04262e-47	2.2868e-16	0.00356906	0.00480169	9.97167e-25	0.00241242	1.41219e-49	0.000551208	1.16567e-74	0.0107473	0.00416078	6.92665e-34	3.25459e-19	0.00490736	1.30019e-14	0.000887106	3.27734e-15	2.06135e-52	1.08961e-21	0.00119395	0.00610344	6.92645e-05	3.43283e-24	1.48524e-80	1.33143e-17	8.2648e-132	1.78684e-06	0.0028334	6.22263e-19	8.15132e-08	0.0120944	1.10202e-36	0.000713123	9.58345e-128	1.18328e-06	2.44093e-66	3.67033e-30	4.07063e-18	9.42819e-22	4.31506e-31	2.84455e-85	0.000178332	1.16637e-162	5.81211e-17	0.00264226
TLR3	1.13563e-42	0.00636718	6.04099e-113	0.0106853	5.34699e-15	1.5393e-08	5.93756e-79	0.000622494	9.41384e-25	2.5229e-180	4.89312e-53	9.36701e-47	0.00123504	0.0108019	0.00597361	3.1362e-28	1.25315e-26	5.63459e-89	3.55654e-13	7.29914e-102	0.00382212	1.55488e-55	3.91092e-120	0.0177815	2.53667e-09	1.16704e-12	8.18094e-31	0.000520461	0.00684027	1.34322e-130	1.11152e-35	0.00278411	1.37942e-74	1.55766e-05	0.0121479	1.46117e-18	5.6658e-100	8.63337e-135	2.73307e-06	0.00908651	1.3932e-33	2.49891e-08	3.89925e-22	1.00148e-39	4.15392e-90	4.71346e-71	2.86539e-162	1.03669e-13	2.03531e-14
NKD2	2.55258e-09	0.0101155	9.04694e-113	0.0154275	1.10333e-26	3.03181e-64	0.000406256	6.16662e-132	1.43894e-57	0.00138833	0.00176747	3.85045e-87	0.00323615	1.03209e-11	4.42629e-08	7.23965e-155	3.83441e-270	2.09936e-94	0	7.5326e-41	1.69396e-59	2.14939e-28	0.00570613	3.235e-86	0.00208739	1.5454e-16	1.78717e-11	3.99682e-139	4.85325e-82	2.48446e-06	0.00379243	0.016979	6.86627e-151	1.99583e-05	5.99952e-19	9.81519e-12	1.0208e-42	8.419e-91	0.0065358	0.00156813	4.47161e-61	5.80647e-22	2.53784e-78	3.37639e-260	1.19288e-05	0.00844584	5.57289e-42	2.38504e-32	0.0082813
DNAH5	9.33828e-212	0.00378861	0.00500406	5.6265e-08	1.11357e-49	3.5836e-40	0.00917209	5.51083e-234	1.07263e-98	1.588e-28	1.55334e-14	4.7252e-38	0.00096906	3.44861e-19	2.62574e-94	4.58772e-182	1.76819e-294	1.90351e-174	5.25259e-274	4.14178e-239	0.00720168	6.7836e-33	1.04831e-144	0.016166	7.60077e-13	2.88948e-22	1.45351e-28	0.00787254	0.00251898	3.19095e-25	1.61066e-59	0.00245325	1.27828e-13	9.84283e-14	0.0136869	6.72833e-25	0.016575	0.000751362	0.00329454	2.75601e-69	0.000954227	2.30314e-23	4.78373e-165	0	1.06418e-16	1.03543e-23	3.26242e-18	1.75703e-49	0.00467473
TRIO	1.6761e-179	0.0113903	0.0148856	3.93769e-121	1.03043e-60	1.59753e-108	0.00805962	2.7648e-144	1.97564e-194	1.75178e-37	8.95913e-13	6.34307e-132	0.0103335	8.86531e-20	0.00895325	2.95901e-98	0	0.00479735	3.80286e-162	7.56294e-191	0.0107474	2.8165e-33	2.25156e-23	0.00424491	1.67303e-40	0.00416039	4.39838e-66	0.00989656	0.0268083	4.5665e-26	1.85619e-64	0.00385123	7.19006e-56	1.09607e-14	0.0130012	2.39878e-43	5.39011e-82	0.000593825	2.25599e-81	2.72552e-16	0.00213154	9.49105e-40	3.12648e-137	0	3.96312e-16	1.07605e-41	1.61306e-17	6.11589e-193	0.00857537
PRDM9	2.72626e-97	2.8936e-42	1.61424e-06	0.00010401	4.37827e-91	6.6363e-10	0.00848917	1.02648e-166	2.43757e-121	2.01762e-161	1.90967e-39	5.80544e-37	2.62783e-08	1.00086e-09	8.53928e-112	7.00376e-80	0	1.8061e-177	1.12264e-120	4.43136e-213	0.0367489	3.54737e-07	1.47912e-150	7.01732e-56	0.00644875	0.000343866	5.50597e-53	0.00506258	0.000538562	0.00479285	4.97714e-21	5.72652e-09	0.00666633	0.00846799	0.0145599	1.75365e-38	3.47596e-92	3.34746e-25	0.00303837	0.0021515	0.00197753	0.000421869	1.46641e-47	0	2.25332e-22	4.56134e-10	8.19809e-18	4.94301e-57	0.00164687
SKP2	8.89774e-35	0.00108781	5.74516e-22	0.00858785	0.0107567	5.14399e-43	0.00358877	4.71614e-207	4.63828828315762e-319	0.00344158	3.53151e-05	4.30307e-44	3.34087e-25	1.1059e-06	2.31387e-59	0.0002373	6.34198e-247	5.67141e-29	3.8289e-130	0.0040412	9.15534e-51	5.50093e-17	0.0116698	9.96644e-112	1.31194e-112	6.601e-17	5.81307e-85	0.00783293	0.00066664	1.10646e-31	0.00434428	0.0016982	3.28701e-34	1.6672e-34	0.013771	0.0314032	3.92259e-75	1.37053e-27	0.00636854	0.00447722	1.58504e-16	2.53819e-33	1.46291e-64	5.70619e-183	3.43146e-35	0.0155767	0.00435303	2.30961e-237	0.00766474
GDNF	0.000835362	0.000765307	0.00396605	0.00289165	2.18195e-40	2.27468e-15	0.000587246	0.00713838	5.81682e-304	0.0012731	0.00315229	0.00639091	8.18838e-76	1.52168e-05	0.00112007	0.000570237	6.4553e-186	8.88025e-88	8.46675e-102	1.49358e-64	0.00402586	7.63265e-15	0.000584002	1.8089e-37	9.74768e-16	3.29384e-09	4.2956e-196	0.00171634	0.00119565	0.0020315	0.00386732	1.87565e-21	7.87399e-152	2.81032e-22	0.0130182	1.0625e-26	1.71824e-28	7.14346e-29	0.00160289	9.42669e-15	6.49124e-55	5.13001e-30	3.21359e-07	1.70631005513379e-318	1.19654e-15	0.000125355	0.00431151	1.02358e-103	5.90696e-91
RICTOR	0.000752899	0.000112266	0.0155542	1.71731e-16	2.24005e-74	1.53544e-12	0.00510136	2.79239e-124	1.31260890458873e-318	0.00399536	0.000758793	1.82642e-56	0.00239579	3.44159e-12	2.24099e-51	1.70823e-67	6.98822e-181	7.3302e-100	6.29759e-72	1.49684e-98	3.49594e-29	1.06441e-11	5.10668e-21	5.16082e-96	2.76651e-11	5.87026e-52	9.97374e-171	1.3596e-22	1.08897e-37	4.65607e-14	2.35298e-05	0.00143045	3.00134e-21	2.0458e-18	0.0145282	3.50979e-53	0.0108108	2.46844e-32	0.00457241	0.00635574	3.51714e-52	6.75602e-25	1.19927e-49	0	5.06323e-20	2.04086e-65	4.01368e-05	3.18643e-201	0.00363479
FYB	5.6377e-49	0.00329904	0.0157642	0.00770286	1.0986e-29	2.18629e-33	0.000430652	0.00198637	0	0	0.000689463	4.14874e-82	0.00211395	2.25215e-12	1.46234e-95	8.08984e-100	8.89376e-227	9.94745e-184	1.31034e-98	2.786e-174	0.0100258	1.78508e-11	2.71455e-156	2.25786e-131	6.63697e-119	0.000858601	1.8187e-183	0.00185877	2.2992e-86	4.38243e-14	0.00503522	0.00145988	5.10726e-59	2.26737e-18	0.0146829	7.05583e-25	9.30631e-191	3.11078e-31	0.00290686	0.022548	0.00529759	3.53028e-38	4.46686e-47	0	8.30849e-18	6.822e-10	3.18168e-05	8.92299e-235	1.89647e-77
PLCXD3	6.04851e-33	0.000942809	2.27398e-122	0.00321771	6.24322e-22	0.0005299	0.00425645	1.24349e-248	3.6666e-277	0.00657736	2.15529e-16	3.03722e-50	8.77152e-214	1.20487e-07	0.00304761	1.00527e-74	2.81331e-275	0.0248248	1.52397e-176	0.00643894	0.00821698	0.000210631	2.57221e-39	4.38648e-47	2.43453e-147	0.00184186	4.09251e-120	1.49784e-09	0.00176098	2.17819e-16	0.00245025	0.0018666	4.53479e-56	5.77317e-22	0.0140636	7.93409e-08	0.0106047	1.63964e-35	0.00192925	1.2366e-104	4.05657e-66	2.99596e-07	5.7725e-96	4.10119e-142	5.78067e-16	0.00115894	0.00135442	1.27499e-230	0.00289934
FGF10	0.00194889	2.76377e-05	0.00464329	0.0031625	1.17014e-22	0.000471521	3.80049e-46	7.57959e-104	0	2.91807e-149	1.72641e-11	4.99672e-111	1.20105e-216	0.00296518	6.45183e-125	0	3.85027e-261	0.0181346	5.54535e-230	1.52107e-152	3.35651e-121	0.00151012	0.000916988	7.45879e-140	1.1303e-23	0.00319077	0	4.36434e-45	0.00116771	2.48251e-13	1.34157e-21	0.00124671	1.08307e-106	1.51854e-25	0.0159287	9.72e-17	2.65452e-199	6.69693e-19	0.000344896	1.63224e-165	3.95047e-62	0.000589361	2.59651e-98	0	1.27567e-12	0.00105649	3.92397e-05	1.65201e-247	0.000400608
PARP8	0.00772134	8.06341e-164	8.40317e-39	1.43139e-44	6.34705e-82	6.05734e-27	0.00259121	0.00639609	5.52942e-69	5.95843e-99	3.21224e-22	6.58237e-70	8.12586e-30	8.7872e-68	4.96028e-35	9.30223e-110	3.55277e-251	4.32358e-111	1.54896e-62	1.06609e-68	0.00826472	6.25403e-119	2.80234e-60	9.68182e-09	0.00225421	9.1788e-32	2.66435e-29	0.00970077	1.52249e-102	6.04557e-14	2.06711e-24	1.25185e-121	1.70408e-32	7.42222e-16	3.06394e-34	5.6736e-51	0.000812229	7.76855e-35	0.0169149	1.18401e-14	8.39455e-45	0.000866393	5.12797e-34	2.86678e-98	3.37519e-18	1.20971e-56	1.94549e-29	5.93945e-117	1.18975e-49
ITGA2	4.24151e-194	0.0248832	4.9634e-09	3.67396e-14	6.13431e-28	3.1073e-14	0.0083086	7.40283e-45	1.28663e-70	3.43118e-155	2.05695e-16	3.94048e-36	2.53582e-51	2.24566e-77	0.00371967	6.96024e-75	8.08484e-243	1.04466e-57	6.9232e-68	2.78792e-135	0.00533831	5.53758e-179	2.70981e-94	3.04223e-71	2.46711e-144	4.32782e-36	3.8287e-21	0.00115485	0.017142	4.89397e-57	2.39153e-23	1.41826e-98	1.37051e-09	2.37171e-36	2.30367e-39	1.95589e-28	4.19267e-47	1.68587e-46	0.00179569	0.0191527	2.79882e-47	0.00110655	5.48957e-11	7.64083e-103	8.51939e-10	1.48204e-89	7.38065e-24	7.75333e-94	0.00150753
FST	2.70074e-203	0.0109961	3.03632e-122	0.001037	6.19976e-22	2.08453e-16	0.00198103	0.00406724	4.88467e-93	0.00130387	3.90956e-11	1.39521e-133	3.57719e-108	1.96172e-68	0.0112665	4.33637e-140	6.13255e-228	7.66425e-75	1.16971e-59	9.61533e-74	2.97855e-109	8.07598e-162	3.39154e-91	5.26157e-119	8.22796e-178	1.1505e-10	7.14264e-31	0.0056291	0.0068608	4.01477e-42	0.0115024	9.28372e-102	4.82616e-54	3.03603e-27	4.70304e-32	8.03923e-11	0.00548772	2.30036e-39	3.24407e-36	0.0283423	2.36438e-05	0.00221568	6.41829e-36	5.9761e-210	8.64824e-05	0.00454625	1.40007e-15	7.63153e-91	0.00225646
IL6ST	2.98496e-106	0.0136496	1.63219e-52	3.10796e-119	9.62964e-89	6.54911e-05	0.00925604	0.00485676	1.42179e-36	1.45059e-126	1.33288e-06	0.00453542	0.00100641	2.96728e-58	0.0203119	1.45452e-169	1.83998e-260	1.69824e-50	4.41719e-28	5.15121e-93	3.2627e-164	6.20627e-173	4.76332e-140	0.00509244	0.00969399	1.62349e-11	5.21524e-14	0.00751476	0.0212376	1.81669e-104	4.66201e-141	2.01577e-34	5.79e-21	6.46657e-07	1.19442e-104	5.23444e-93	8.55973e-13	3.5783e-115	2.25822e-132	3.42443e-86	8.48962e-27	0.000603932	2.50336e-14	3.0622e-122	1.4563e-77	7.87434e-44	1.85877e-41	6.31022e-118	1.3076e-79
MAP3K1	0.01832	7.41513e-115	0.0130452	0.0284902	1.85432e-66	0.000634476	0.0150506	0.00765622	4.18178e-50	4.51571e-105	7.79623e-12	0.00832892	2.75407e-29	2.18265e-48	2.62404e-88	2.73265e-176	2.78456918890667e-310	0.0185836	5.16365e-30	1.36714e-126	7.82788e-41	3.54083e-161	3.64364e-30	0.013333	0.00662867	2.1372e-27	1.70943e-13	0.00858037	2.6584e-71	8.55633e-60	1.60032e-48	6.19679e-94	1.20271e-37	1.57249e-08	5.18592e-20	3.62516e-43	9.29936e-52	1.78574e-70	0.00942134	2.77946e-86	1.02565e-25	0.000260658	3.45986e-23	1.30787e-117	7.93855e-40	1.34503e-83	0.000210253	7.13655e-132	2.73589e-103
PLK2	7.93546e-254	0.0271334	5.65912e-54	1.38918e-28	1.15508e-22	0.00100723	0.0114098	3.73423e-38	3.70924e-73	9.60404e-127	3.66662e-10	5.54564e-06	0.00747163	5.3746e-91	0.0114567	2.26765e-104	4.93702e-224	2.57869e-75	1.24616e-67	3.26645e-162	1.57728e-36	1.00252e-175	1.14394e-123	0.0214437	3.25911e-154	1.99637e-23	1.26999e-14	0.00452952	0.0180041	1.80941e-77	7.14464e-127	1.54631e-192	1.19626e-108	1.11592e-16	4.72343e-37	4.33496e-48	3.09942e-88	1.63143e-84	1.40956e-51	0.00513602	2.66896e-47	0.00174329	2.16895e-47	2.39616e-222	3.22554e-75	4.02348e-67	0.0023802	3.42021e-57	3.76004e-05
PDE4D	3.94249e-96	0.00433034	1.51457e-32	0.0027818	1.03923e-61	0.00073397	0.000251952	0.000160397	6.29863e-43	2.70571e-90	0.000233104	2.3766e-90	0.00359967	4.98926e-96	9.77498e-130	7.18526e-86	6.86986e-194	3.49512e-44	1.72892e-76	7.37314e-118	0.0117421	3.71569e-82	2.29731e-49	4.17379e-110	2.50416e-17	1.94684e-10	3.52888e-15	0.00704233	0.00141175	3.91542e-47	0.00515714	8.30781e-221	4.29218e-17	0.00440067	3.13329e-28	9.75173e-14	1.54942e-62	3.31822e-43	0.00377146	1.2096e-192	1.56185e-16	0.000450883	2.75806e-07	8.17496e-87	4.42918e-51	5.44353e-11	0.00730806	1.50838e-65	1.72988e-48
MAST4	0.000977028	0.00253751	0.00078199	7.9307e-07	7.86745e-59	1.91606e-102	0.0103146	6.35411e-195	1.24457e-56	0.000840903	2.21862e-82	0.00630276	0.0124671	8.1599e-92	6.96395e-68	7.64377e-215	1.26852e-239	5.33447e-05	7.70878e-61	6.77087e-88	0.00977734	2.50308e-190	4.30394e-41	1.63814e-124	0.000967775	3.32352e-21	2.06923e-20	0.00359862	0.000750727	5.20067e-89	0.00779967	2.89912e-170	0.0690057	1.50849e-63	0.00222481	6.01228e-26	0.00412163	7.2616e-51	0.00640856	0.0142993	0.000102569	2.08441e-10	1.15837e-13	4.00194e-59	4.55132e-41	4.65861e-42	1.73199e-08	1.6124e-123	0.00747301
PIK3R1	0.0113783	1.6142e-181	0.00433549	0.0117105	0.00017518	2.38057e-112	0.0123246	0.0040635	3.15944e-64	1.65646e-07	4.87503e-130	0.0123902	2.64635e-40	6.96638e-71	0.00356632	7.13263e-120	2.01054e-227	0.014522	9.10504e-62	0.00529967	0.00234172	2.5539e-178	1.22751e-06	0.00712757	1.9886e-75	1.58347e-06	1.08628e-25	0.00823995	9.5302e-139	3.30388e-123	0.00691534	2.12957e-137	2.12973e-67	3.02947e-47	5.81292e-33	4.33841e-07	0.00257894	4.84486e-70	6.65859e-42	3.36709e-24	3.71146e-59	0.000189561	2.1302e-14	3.2407e-58	2.55815e-52	0.00415344	1.14472e-27	3.79327e-78	4.08066e-80
CCNB1	4.02013e-126	0.00591634	0.00248668	6.32858e-37	0.134209	2.2041e-86	0.00162219	8.9359e-63	3.45904e-42	7.6272e-05	5.71783e-76	2.77128e-27	2.19189e-107	3.95988e-91	0.00217804	2.66849e-141	2.2841e-173	8.38279e-44	3.24385e-43	0.00109143	2.32378e-165	2.52441e-200	4.43895e-23	0.00451683	4.46646e-95	1.69432e-22	1.75481e-16	0.00772216	0.0017343	1.38807e-91	1.42941e-62	5.03994e-173	5.14533e-98	1.48422e-61	0.00226821	2.62778e-25	5.03332e-69	1.19635e-43	3.80215e-28	9.83176e-23	3.42441e-84	1.77316e-18	2.40553e-09	2.72631e-73	9.23783e-49	2.44389e-42	2.46041e-07	5.62245e-96	0.00117361
CDK7	4.28849e-113	6.06604e-24	0.000198966	6.16869e-95	5.06384e-107	1.71297e-92	1.48211e-44	1.8104e-138	5.79446e-40	1.73707e-266	7.9619e-74	4.84347e-24	0.0080166	2.97296e-89	1.20404e-27	2.49956e-137	8.36359e-163	1.23038e-183	6.4753e-35	1.21194e-210	5.21822e-35	5.17905e-197	8.55559e-144	0.00519785	1.09309e-102	5.96962e-34	1.2803e-17	0.000417201	0.00715398	4.91208e-91	2.51859e-122	8.60656e-170	2.30519e-48	1.42647e-59	0.00232004	4.31434e-110	2.22941e-97	1.20443e-46	0.0141409	0.00368949	2.2821e-67	2.04285e-14	4.57169e-07	4.15435e-76	1.45355e-45	0.00405964	1.79623e-07	6.39896e-82	0.00631512
IQGAP2	0.00462533	5.96907e-55	0.00127949	0.0122449	1.53279e-05	1.07503e-86	0.00317251	3.13245e-92	1.58985e-63	3.765e-162	5.05175e-79	0.00168122	0.0114993	2.9873e-72	4.12057e-144	1.9402e-84	5.49683e-189	4.64677e-49	1.82289e-32	0.00776865	1.72873e-05	7.21104e-204	0.00102253	0.00245361	0.0279915	0.000163334	4.65097e-40	1.92491e-09	1.13582e-120	3.82526e-98	0.0067471	7.95688e-170	1.10192e-61	7.2019e-69	0.00162906	0.00073066	0.00210527	8.42679e-52	0.00345241	2.06758e-162	2.68702e-47	7.32096e-24	2.81057e-09	1.12315e-36	1.03016e-46	0.00459545	1.17742e-10	1.98119e-52	0.00354977
THBS4	1.73811e-30	0.00408757	0.00185762	0.00234149	8.75051e-21	5.65522e-94	0.0002175	4.00869e-61	7.39427e-63	0.00315238	2.22912e-115	4.0764e-141	0.00796698	3.46613e-70	0.00402179	6.92072e-85	2.49172e-183	2.35441e-05	5.41441e-16	0.00123503	1.78856e-35	1.61245e-174	0.0299004	2.79265e-49	1.16634e-61	3.25621e-09	6.71913e-35	0.00949395	0.00113843	1.03449e-80	0.00413716	2.11065e-197	4.20486e-12	8.26271e-46	3.19056e-18	3.42706e-12	5.42017e-50	3.79921e-54	1.20542e-09	4.20956e-64	7.93669e-33	2.5337e-09	4.06975e-05	2.83279e-36	1.42517e-57	0.00530251	0.00245752	4.53827e-53	0.00093883
ZFYVE16	0.0028671	0.0107925	0.00158774	0.00790824	1.65525e-51	2.82771e-83	0.00990926	0.0485857	3.55811e-61	0.000434878	4.63987e-118	3.41297e-08	0.00726953	7.56191e-69	2.42481e-92	3.04821e-87	3.36104e-225	0.00532418	7.79597e-17	0.00230552	0.000447624	6.4128e-178	0.000346372	0.00393504	1.10125e-95	3.0985e-05	4.10802e-36	5.3168e-21	0.00962137	1.20846e-80	2.84726e-07	2.82853e-221	7.09634e-37	2.32461e-46	1.1289e-17	7.94723e-24	1.22348e-50	2.08551e-60	1.03364e-31	8.65622e-10	2.60916e-44	2.67818e-23	2.15213e-07	1.09089e-34	7.30343e-58	1.05151e-18	0.0022734	3.10835e-49	8.1408e-129
MSH3	0.00823925	3.1983e-54	0.00694242	1.25057e-13	0.00236965	1.83046e-84	0.00970326	0.00630132	1.34517e-41	3.79785e-74	9.03918e-123	0.00088275	0.000760582	5.1571e-67	0.00059132	7.14007e-168	2.56435e-297	0.00206886	9.94541e-11	0.00112545	1.97148e-31	8.97318e-176	2.10188e-06	1.13533e-21	0.00446489	0.00838797	8.14944e-43	0.00888373	4.542e-70	9.28529e-83	2.93958e-21	7.20579e-214	0.0106395	2.55611e-48	2.72812e-18	4.1483e-05	8.45597e-25	3.62858e-63	8.72857e-06	1.68676e-34	1.56102e-05	1.1552e-49	1.89325e-27	9.35896e-24	1.71321e-57	1.03412e-27	0.00188615	4.2625e-94	3.97927e-109
RASGRF2	0.00126907	0.00145395	0.00369747	4.25387e-19	0.000698525	3.66115e-98	0.00746704	2.63685e-27	7.56782e-35	0.000269612	4.2072e-112	0.000683018	0.000704773	8.64939e-69	0.00170849	1.11629e-162	1.48205e-294	1.05245e-06	1.33272e-08	2.31525e-83	2.42044e-24	4.83448e-177	2.4777e-21	0.00175688	3.00789e-67	0.000411228	1.89217e-34	0.00527158	0.00181841	5.80187e-80	0.00351657	4.18592e-212	9.69609e-35	4.48955e-46	7.69591e-17	3.38781e-05	9.72927e-49	4.7119e-60	0.00516263	9.29855e-25	0.00131259	9.19569e-38	1.89776e-21	2.93031e-12	1.7577e-56	0.000369183	0.00224742	5.94746e-94	0.00309227
SSBP2	0.0278477	2.43867e-204	2.13412e-25	0.00954375	3.34149e-51	8.29993e-97	0.0139974	4.41355e-134	1.11999e-43	0.0097626	4.38258e-82	0.00731223	9.30727e-35	1.59573e-93	0.00815657	5.35243e-164	4.77012327789696e-317	0.0110367	3.12944e-20	0.00275862	0.0021085	2.87035e-199	0.00203807	2.67545e-159	0.00587381	2.30269e-34	3.51239e-43	7.11704e-19	1.50914e-120	9.2847e-94	0.0117338	8.08284e-173	1.11966e-102	1.75257e-62	0.0022317	3.86974e-38	7.22598e-09	6.82641e-49	2.20042e-87	0.000351398	2.52376e-42	2.76777e-41	1.22167e-31	5.05878e-39	3.5112e-48	0.0107224	1.08411e-08	3.52109e-98	0.00849918
HAPLN1	1.30827e-304	0.00127134	0.00073386	0.00283489	1.42376e-12	1.07562e-91	0.00184812	0.00160621	9.07087e-30	9.30004e-06	1.4578e-87	1.37368e-38	0.0026373	8.85853e-46	0.0272077	2.35386e-153	0	4.77115e-161	8.23416e-05	0.000629075	4.03227e-24	3.86786e-78	1.08051e-56	7.75291e-194	2.11731e-92	0.00214615	1.93076e-30	1.84971e-70	0.00147901	6.21226e-43	0.00276558	2.25126e-172	4.98521e-67	1.84285e-58	0.00178766	7.66946e-06	3.65404e-20	1.94234e-51	3.04736e-10	1.46911e-295	5.30108e-53	7.37999e-22	3.18798e-19	9.89588e-08	3.19905e-31	0.0031766	7.26372e-15	3.59675e-84	0.00161688
RASA1	0.000979963	0.000639443	0.0046044	3.08833e-115	6.49507e-55	1.67032e-74	0.000179646	1.1074e-97	1.31897e-71	1.3249e-164	2.85572e-94	4.26416e-84	2.59219e-20	6.62089e-27	0.0111	6.71566e-95	3.86612e-203	2.78741e-66	2.57206e-38	6.78815e-37	1.86137e-46	6.66172e-65	6.2556e-91	0.0043091	0.00314709	2.99167e-16	1.35002e-41	0.00604235	0.00880447	4.36419e-55	8.56448e-40	2.26201e-159	6.46675e-07	7.63509e-48	0.00131272	2.10963e-75	2.00363e-97	2.04622e-47	1.38499e-88	1.56869e-172	4.63579e-79	2.68435e-36	3.01475e-49	8.30767e-54	8.22924e-33	8.24525e-55	0.00302425	2.31977e-61	0.0050715
CCNH	0.00457956	1.06608e-124	1.28953e-83	8.74703e-140	5.48148e-34	4.32968e-83	0.00125829	0.00716924	8.94308e-72	1.29407e-123	1.31247e-100	1.46314e-123	1.52333e-105	5.83108e-23	1.14804e-05	1.28571e-87	1.66781e-207	3.30561e-121	1.43111e-41	4.21114e-13	1.1674e-32	1.38804e-64	6.31979e-105	4.81516e-25	0.00108137	2.16337e-05	3.42633e-45	0.00734844	3.89355e-66	1.3869e-54	1.25159e-22	8.34216e-161	2.33078e-173	7.96722e-49	0.00120653	5.23204e-56	5.28524e-49	1.20356e-46	0.00556417	5.68868e-142	1.60392e-71	7.25643e-37	2.49099e-53	8.71284e-39	8.22677e-34	0.0107816	0.00314719	1.98297e-65	1.5399e-67
MEF2C	0.0222499	5.03649e-126	1.23695e-112	0.00740624	5.17924e-18	5.72688e-74	0.00518978	0.0141314	2.35842e-74	2.07173e-111	3.00601e-148	2.31411e-169	0.00145976	2.74488e-51	0.00425386	3.07366e-80	8.95265e-180	1.39253e-115	9.33877e-38	2.43342e-101	4.54793e-62	1.9341e-91	4.94624e-68	2.87093e-203	0.021881	1.64904e-09	3.65786e-51	1.08587e-41	2.75259e-26	0.00394627	0.00872457	6.12961e-250	1.08421e-105	1.4278e-86	1.28291e-45	5.01648e-05	2.29324e-117	1.0218e-61	1.32652e-41	1.66017e-281	1.31766e-64	1.62518e-37	7.32462e-15	1.14089e-46	1.29468e-34	0.00621322	5.67804e-05	5.43509e-64	4.13385e-143
RIOK2	0.00800247	2.26808e-206	1.16996e-38	4.74144e-70	1.79805e-54	4.82505e-31	0.0069601	5.48175e-55	1.01199e-88	1.30597e-132	4.39025e-99	0.000947433	0.00456136	1.43017e-51	1.42536e-28	4.45145e-99	2.58572e-276	3.69301e-11	1.62906e-45	0.00125737	9.22683e-98	2.81162e-81	0.00134829	4.69521e-59	0.0103476	3.73547e-11	4.22994e-63	0.00651836	8.74131e-172	1.74418e-52	0.00198529	3.6971e-161	5.02092e-130	9.53476e-81	0.00183208	1.649e-23	1.58443e-65	2.13564e-40	0.00547717	8.74646e-228	2.97054e-41	6.92142e-25	2.27594e-32	2.46792e-34	4.97733e-41	0.0156557	0.00364532	1.503e-75	3.54058e-18
FER	6.92047e-32	0.00556111	0.00641953	1.41934e-63	8.25545e-61	4.53871e-44	0.00468378	0.00597504	2.28635e-88	2.15576e-43	1.84738e-103	4.52806e-118	3.30166e-41	7.35586e-33	0.00915359	0	9.88131291682493e-324	0.0124124	1.61403e-86	6.65568e-13	6.52592e-52	1.09658e-63	1.22174e-12	0.00434131	0.00809833	1.85984e-10	3.35306e-70	0.00918141	0.00823699	1.25991e-65	2.21702e-33	3.24106e-139	4.32143e-94	1.30997e-34	0.00120108	1.71793e-54	3.19137e-103	8.98817e-55	3.74834e-96	0.00308041	2.99363e-19	3.52653e-20	1.83082e-161	4.19191e-227	2.04756e-42	4.07977e-21	0.000650607	2.48699e-35	2.86254e-67
CAMK4	0.0123573	2.49833e-61	2.62622e-13	9.051e-05	3.04615e-10	1.62167e-37	1.08682e-156	0.00572847	1.15107e-69	0.0037367	3.09652e-163	6.85911e-190	2.38713e-175	1.40283e-39	1.36287e-49	3.81544e-171	0	0.0385507	4.5253e-103	1.75379e-141	0.012983	1.67548e-13	0.00108689	4.40651e-185	1.77407e-20	9.31184e-08	1.0469e-36	0.00685953	0.00208653	1.32972e-32	0.00381954	7.18535e-116	4.04543e-75	2.31815e-48	2.81644e-47	5.16888e-07	5.30812e-72	1.18096e-69	0.00199284	2.07245e-199	2.33461e-74	6.33869e-13	2.64421e-179	5.20937e-235	2.1534e-36	0.0082215	4.30219e-13	8.80871e-38	2.92926e-68
REEP5	2.0411e-71	0.000386394	8.32868e-99	4.95011e-34	9.4298e-76	1.346e-47	1.54268e-68	0.000905139	4.11815e-64	4.94502e-135	6.05269e-101	0.0246645	1.58011e-72	9.70904e-50	0.00221666	2.76522e-276	3.89943169235208e-313	1.82081e-113	2.67212e-125	4.95484e-141	1.09609e-268	1.53273e-18	4.86021e-176	0.00574126	0.00533735	4.57286e-54	1.51697e-58	2.51909e-45	0.0206878	9.34204e-12	2.94361e-94	1.78288e-140	1.1681e-102	8.58781e-58	0.00173849	1.75794e-75	6.51709e-49	1.1227e-44	9.06393e-06	0.00123688	3.4122e-61	8.90938e-10	3.81853e-189	4.84437e-259	3.01098e-29	3.84534e-97	0.0012124	4.47757e-44	3.08469e-29
MCC	8.66727e-181	0.00548813	0.00644372	0.00600567	7.49511e-47	4.78964e-49	0.000737072	0.0242238	2.0603e-62	2.02877e-90	1.37533e-168	2.67965e-147	8.09328e-37	4.4811e-22	2.24311e-18	5.18478e-296	0	0.0201926	5.61816e-124	9.78702e-104	0.0103172	2.21401e-07	0.01045	8.55729e-108	0.00363539	1.66314e-20	4.43315e-58	0.00972259	0.0090771	1.16498e-41	0.00940045	2.79329e-129	2.26204e-32	2.4051e-25	6.35357e-53	4.42967e-36	1.94963e-111	1.94206e-81	3.7735e-42	0.0198234	0.00145336	4.97539e-10	1.33128e-179	2.28314e-211	1.79142e-33	0.00624377	4.06932e-18	7.60615e-50	4.58542e-135
PRDM6	7.24715e-134	0.00434649	3.35552e-10	0.00446905	3.19952e-51	8.76214e-38	7.40724e-71	2.85685e-134	2.4291e-55	0.00207419	9.02226e-102	0.0105799	2.44595e-81	4.49087e-24	0.0117294	7.02375e-261	0	1.1209e-42	2.49953e-92	4.27116e-66	0.00111062	2.00468e-19	0.00364952	0.00589029	3.64719e-94	1.36309e-09	2.80402e-78	0.000462762	0.00422946	3.63345e-30	0.000626467	4.46898e-146	3.08298e-69	1.3659e-68	0.00122857	6.06673e-21	6.12991e-113	1.75429e-44	7.33102e-45	0.00178249	2.75748e-34	1.17393e-09	2.75411e-135	2.00471e-265	1.63718e-50	0.00288099	0.00303121	2.13168e-29	0.00409694
CSNK1G3	5.7526e-11	0.0120435	8.71973e-64	6.49635e-87	4.33641e-82	4.43654e-41	0.0045783	0.000744863	4.5268e-62	1.97573e-12	1.06587e-106	0.000846906	3.25112e-137	7.47583e-28	0.000373003	9.57448e-269	2.61854792295861e-322	0.00429202	2.60922e-107	6.00068e-05	1.06873e-63	2.17418e-27	0.00456797	3.086e-36	1.38283e-88	8.26834e-14	2.13559e-86	0.00116502	0.0181191	8.57642e-35	2.26539e-09	8.62925e-155	2.28216e-109	1.08011e-73	0.00109394	3.55504e-83	2.43178e-65	2.13615e-45	2.33334e-24	2.56943e-05	1.26856e-42	1.0778e-14	5.43785e-146	7.62546e-233	6.04082e-51	0.00161302	0.00183385	1.09977e-41	0.00071868
RAD50	0.00472341	1.03611e-80	1.95566e-28	8.9839e-22	4.1992e-100	7.8345e-16	7.17477e-14	4.97435e-131	8.67592e-72	6.26101e-103	2.40967e-38	9.70524e-07	0.0116083	4.53042e-35	3.11195e-12	2.36114e-163	1.8502e-257	0.00273193	9.16494e-48	0.00164441	4.68598e-95	7.29446e-32	3.9826e-09	0.00467195	0.00432374	3.79724e-63	1.6578e-74	2.22048e-22	0.00506747	1.01091e-33	2.9801e-94	1.37348e-166	2.23407e-25	1.8216e-29	0.000779212	4.72543e-64	6.33289e-43	1.07278e-67	0.00132863	1.74402e-08	2.8323e-31	2.76732e-26	3.63423e-137	8.28062e-288	1.00078e-45	8.4011e-07	3.93008e-30	4.80484e-120	0.00875475
KIF3A	8.62122e-11	1.54086e-36	8.40242e-100	8.74956e-07	7.65091e-41	1.13129e-07	1.32619e-108	0.0125941	5.24036e-65	0.0129989	1.15563e-37	0.00394159	0.00560786	1.09329e-34	8.10962e-19	3.56181e-133	2.12297e-235	0.0131296	4.00077e-33	0.00545329	0.00344842	1.35798e-33	0.00317742	7.72246e-32	2.79036e-62	7.44633e-26	1.20554e-68	0.00549988	0.0245169	1.58594e-33	0.00504157	6.27836e-173	3.6181e-58	1.11752e-28	0.000740737	1.953e-40	0.000789577	4.38573e-68	0.00184927	3.9013e-24	1.37184e-30	3.05068e-17	1.33841e-125	9.33002e-276	7.13728e-45	0.00234354	8.26354e-29	1.81943e-96	2.89689e-98
TCF7	7.42377e-42	0.000912408	6.87661e-17	0.00109151	9.52622e-19	7.56334e-21	2.48912e-29	1.16005e-128	1.83241e-33	1.92169e-90	3.8449e-35	3.08951e-105	0.00911318	5.01891e-42	0.00352394	2.4045e-139	9.16078e-200	2.36766e-148	1.19519e-32	7.15631e-131	9.97128e-12	0.00390063	3.55803e-75	1.13423e-146	8.20137e-164	0.00219345	6.25692e-38	0.00762459	0.00357564	0.00131975	0.00253248	2.04628e-172	1.41267e-53	1.14616e-29	0.00020171	8.05864e-06	3.10314e-65	6.90268e-70	3.35946e-45	2.53778e-143	1.83978e-06	3.99758e-47	1.25858e-120	1.09742e-255	7.7125e-47	0.000770123	2.99931e-29	1.62873e-90	0.003024
SKP1	1.04552e-14	0.00957928	5.24301e-137	0.0112431	4.3152e-42	1.73305e-27	0.00212688	0.00190416	4.49809e-44	0.00519471	4.27322e-33	0.0141143	0.00288594	2.43631e-41	0.00603748	4.68308e-185	5.29219e-240	0.00593992	1.60002e-42	5.71383e-17	3.50018e-72	0.00401384	0.00894387	0.00974628	2.36687e-91	1.65126e-29	1.42193e-38	5.97402e-90	0.00377319	0.000530075	1.94386e-73	9.08546e-171	0	1.95457e-32	0.000205312	2.42623e-29	0.00234224	1.4288e-70	3.88953e-28	8.8616e-18	2.85184e-69	9.57601e-39	9.99433e-128	0	4.87615e-50	2.42117e-32	2.45875e-31	2.7664e-87	0.000967757
CDKL3	0.00542462	3.16085e-19	3.48396e-33	3.58596e-05	1.28436e-51	1.78831e-36	0.0055014	3.43263e-38	2.91327e-43	1.51393e-37	6.48416e-41	0.000355652	0.00515056	6.01165e-40	0.00136835	7.45174e-144	2.6281e-196	0.00389385	2.6712e-42	0.00885014	1.24737e-97	0.0035346	0.0119613	0.00623214	4.55739e-126	2.2982e-28	6.27783e-40	1.45601e-11	0.000106525	4.35442e-05	4.32091e-07	7.57417e-174	4.61646e-104	2.36303e-34	0.000126605	1.68007e-39	1.35572e-82	8.47184e-73	3.16887e-67	6.79815e-108	1.0383e-72	1.17955e-43	9.00185e-118	2.7087e-295	2.45356e-50	0.00331535	3.64188e-31	5.01914e-89	0.0040291
UBE2B	0.00778503	7.1018e-105	8.13319e-65	4.60402e-24	6.42103e-96	2.11927e-32	8.17615e-261	0.00520478	2.59093e-46	0.000771638	4.26308e-30	0.00373469	6.74052e-09	9.67041e-28	1.95569e-12	8.24102e-174	3.68474158668402e-320	0.00606	1.59135e-50	2.14558e-103	1.45781e-190	5.20917e-28	2.82017e-30	0.0022528	0.00449841	0.00200884	1.42773e-42	5.59505e-240	6.50233e-20	1.66659e-26	2.15526e-31	4.82218e-172	5.1279e-156	1.23343e-21	0.00146206	2.04222e-59	5.06454e-10	5.90762e-58	0.00473053	3.65318e-10	4.61177e-43	8.239e-54	4.27745e-131	0	8.67231e-39	0.00290672	1.97772e-20	1.01705e-93	1.44228e-34
PHF15	0.0062223	1.66473e-164	1.44325e-114	0.00339618	9.05885e-19	2.46029e-41	0.00132896	0.00104994	4.16236e-54	1.48558e-254	4.69209e-29	2.71065e-59	0.0126456	7.3627e-28	5.10688e-67	3.77173e-124	9.97233e-182	5.40679e-212	1.05508e-27	2.25911e-216	1.30361e-39	9.5136e-33	8.18553e-148	5.8169e-66	3.00588e-34	0.00101208	1.56968e-57	2.32238e-16	6.68261e-41	4.7485e-27	1.06087e-21	7.87948e-176	2.97461e-19	5.47543e-23	0.00132902	1.22155e-16	1.52349e-81	4.56586e-54	0.00759604	0.0155735	8.95447e-48	1.06137e-52	8.03857e-112	2.8434e-236	7.74619e-38	6.47515e-77	1.46716e-22	1.60394e-85	0.00271885
SMAD5	0.00682482	0.00507399	2.70747e-142	0.00092812	3.50751e-64	1.15727e-42	0.00329048	0.00256943	9.79056e-40	0.00553513	1.0382e-33	3.60389e-15	6.78399e-180	1.13952e-33	0.00980241	2.53666e-170	6.67088e-269	0.00752806	7.18149e-49	0.00302962	6.12291e-57	1.14248e-28	0.00926537	0.00561935	6.64925e-19	1.6143e-30	7.99411e-38	1.47148e-36	0.020135	3.82576e-27	2.30444e-36	1.15968e-164	2.78549e-159	1.05993e-28	0.000775578	1.5156e-39	0.00487468	1.26732e-67	1.05137e-77	0.00111908	2.66153e-37	1.93991e-56	4.89446e-89	0	4.24874e-45	0.0112169	1.54512e-28	8.55397e-98	1.29096e-46
WNT8A	0.00156182	1.27877e-41	0.0024253	0.00397865	2.61123e-57	5.92766e-67	0.000721987	3.75855e-13	1.44023e-29	0.00120917	8.18776e-19	0.000147888	1.05164e-28	1.5182e-27	3.85116e-12	1.22033e-115	1.61583e-159	2.96256e-15	1.78937e-40	3.47427e-115	2.9686e-07	1.34925e-28	0.0013831	1.24121e-09	0.000328266	0.00101573	2.21244e-33	4.58668e-14	3.09216e-110	1.46497e-38	0.00461305	1.7735e-83	2.03856e-31	1.16669e-16	0.000592729	9.61329e-19	1.03188e-15	1.10796e-75	0.0029414	3.67612e-47	9.48363e-33	1.83903e-71	7.02678e-110	2.6787e-168	2.27664e-43	4.87708e-06	1.16763e-23	6.22143e-80	0.00332765
CDC23	1.80747e-05	1.56609e-26	0.00838402	0.00117126	2.03054e-05	2.07142e-70	0.000310135	6.38386e-93	1.57506e-41	8.41209e-152	4.25082e-20	3.65706e-24	0.000197169	1.36572e-27	1.20715e-30	2.20424e-153	4.35034e-259	4.12338e-13	3.42547e-59	2.06385e-33	0.00240967	3.26161e-33	4.08339e-09	0.00689417	2.65225e-49	0.00052214	8.61639e-39	0.000184865	2.6967e-14	1.87106e-45	0.00135052	1.53126e-89	1.11048e-19	3.7998e-18	0.000439777	0.0184305	1.06656e-120	2.61279e-78	0.00811325	0.00471814	2.23152e-48	9.89494e-75	2.16066e-125	7.97916018033613e-321	1.84029e-43	0.0119306	3.99313e-26	1.94682e-84	0.00815014
CDC25C	1.76627e-35	0.00156217	0.00120022	8.15656e-05	0.0951437	2.48988e-65	0.00173457	9.53905e-151	1.78186e-37	0.00407921	4.11543e-21	6.36899e-39	1.66199e-20	5.47053e-30	6.80793e-15	9.84075e-134	5.56516e-212	2.30264e-81	5.47548e-48	3.59942e-08	5.66249e-43	4.47571e-34	0.00222292	0.00144876	1.46824e-117	3.69219e-09	1.64292e-35	0.0066351	1.92668e-08	1.46593e-45	0.00316571	1.58599e-90	2.94732e-100	1.50274e-19	0.000362254	0.0227801	1.03108e-39	1.71366e-75	2.98155e-08	8.18468e-43	7.86417e-47	9.01798e-71	7.29231e-117	4.74066e-260	6.84474e-46	3.63787e-09	2.89418e-26	1.21692e-77	0.00940684
KDM3B	0.0137213	6.75498e-163	0.00359124	0.016262	2.34635e-48	6.31548e-78	0.0120933	2.15961e-155	5.04908e-41	2.87562e-28	5.89339e-20	0.00195465	0.0130586	2.51792e-31	4.1731e-139	2.46611e-162	4.34948e-268	0.00352378	3.09948e-66	8.73867e-26	9.04289e-41	1.97306e-37	0.00848231	0.00267268	1.08561e-55	0.0170062	1.46716e-41	0.0106725	2.882e-135	5.67251e-49	3.90276e-10	2.75884e-92	9.23998e-41	8.38789e-22	0.000216172	9.41635e-16	4.16282e-29	1.2211e-82	0.0129742	1.41022e-10	5.1838e-39	2.05516e-77	2.51581e-120	7.71432e-257	7.87534e-45	5.50251e-61	7.92953e-28	2.57186e-93	0.0102821
EGR1	7.3361e-71	0.0170542	0.00207015	0.00717294	1.22503e-40	8.75909e-70	0.00673222	0.000255586	7.85141e-33	1.53723e-92	6.59211e-22	0.00348901	0.00498047	3.51062e-29	0.00262486	1.02477e-119	3.29486e-181	1.96456e-05	9.07725e-44	1.69224e-67	1.95269e-73	6.78655e-36	5.13249e-31	1.12522e-05	1.3665e-98	6.40526e-44	2.99343e-34	0.00806698	0.0173618	5.63398e-45	0.0115316	6.67024e-90	3.10692e-29	1.49073e-19	0.000463803	4.92454e-17	0.00279119	1.11072e-82	3.74893e-23	0.0211501	1.11658e-28	1.52733e-73	3.13927e-119	1.30753e-221	5.96184e-45	2.15154e-90	8.08248e-28	5.6859e-78	0.00536369
CTNNA1	2.98138e-221	0.0436403	1.17466e-10	8.08971e-155	2.2921e-105	1.52597e-36	0.00628442	0.00612173	4.67517e-33	2.08901e-51	4.21055e-16	0.00612677	0.00323238	3.82855e-22	0.00430391	0	5.45255e-249	1.12806e-105	2.13712e-114	1.95364e-37	0.00233152	7.54964e-32	1.69214e-58	0.00830869	1.38411e-138	1.71288e-47	7.26579e-58	0.000823518	0.0174419	1.0316e-38	2.17259e-127	4.98346e-91	0.0226001	4.762e-13	0.00114427	6.59011e-117	7.32304e-49	3.72033e-73	3.3007e-144	7.38358e-08	5.17985e-75	1.48132e-40	4.15821e-102	2.46415240863322e-319	4.74205e-37	9.96107e-103	4.31717e-22	2.21051e-88	2.94185e-113
NRG2	4.67942e-60	8.45126e-18	8.99175e-16	1.53686e-07	1.4102e-36	2.65096e-77	0.00724596	0.0093589	1.04758e-42	1.78009e-28	4.40398e-24	0.00323693	0.00470207	5.96256e-27	0.000237052	3.07767e-299	0	0.00950874	9.20398e-90	1.73143e-116	0.000670598	1.25346e-31	0.00366333	3.90318e-67	0.0038694	0.00739544	1.57396e-65	1.8356e-06	0.00155631	2.43492e-45	0.000777759	1.14903e-91	0.013504	1.68786e-20	0.000462028	2.7439e-18	2.87785e-53	1.01099e-58	1.27669e-08	7.47417e-101	2.71228e-48	1.25648e-79	2.30564e-180	3.90121e-254	4.1061e-45	0.00360111	0.00212602	1.30551e-57	1.3445e-84
HBEGF	0.00445501	0.0108783	1.2506e-241	2.77414e-16	2.06592e-14	1.93405e-87	0	1.22604e-74	1.26717e-33	5.71031e-106	5.15586e-24	5.90019e-186	1.09596e-166	9.21992e-28	4.92891e-29	1.51759e-249	9.89234e-253	4.55669e-126	1.33823e-101	5.60821e-49	4.07664e-268	9.72726e-33	2.07764e-95	0.000507458	3.86193e-135	4.69197e-08	2.84876e-52	5.14174e-298	0.00379192	2.08548e-46	4.31148e-18	2.32487e-90	1.32701e-229	2.1208e-18	0.000555245	4.85589e-18	7.44521e-129	6.55297e-59	0.00251651	0.0069942	1.12288e-107	1.67833e-78	8.5411e-177	0	8.11914e-44	9.18665e-10	0.00210164	2.43284e-55	0.00280887
CD14	5.71817e-219	0.00553937	7.17288e-71	0.00412152	4.85086e-17	5.11837e-94	0.008097	5.19165e-201	4.2056e-26	1.84453e-51	1.34591e-08	0.00497888	0.0029884	9.61912e-20	0.00827468	1.39815e-273	0	7.59653e-170	1.09189e-95	6.81455e-166	1.68521e-07	7.26814e-36	2.0445e-84	1.33875e-42	2.36088e-93	1.50869e-08	1.53567e-48	5.49734e-88	0.00113219	8.06492e-39	0.00110815	1.71961e-63	6.11675e-15	7.47568e-29	0.000167425	4.77254e-28	1.02905e-14	3.82733e-53	0.00349585	0.00824493	1.00978e-107	3.10746e-97	4.10537e-164	5.16227e-306	5.81599e-40	2.34557e-18	0.000653437	2.6179e-56	0.00557734
HDAC3	2.43394e-07	1.59564e-94	1.13966e-107	8.21548e-08	0.000206349	6.48239e-118	0.00579698	3.70439e-136	9.56691e-70	3.21559e-112	0.000291361	1.17703e-12	0.00277571	6.01159e-21	0.0046145	4.40414e-216	1.01028e-174	3.38785e-99	1.83958e-87	5.34884e-82	0.000562862	3.62146e-37	2.68567e-44	0.00040884	0.00117779	0.00830635	8.83057e-92	2.48299e-69	3.3079e-107	3.80966e-41	1.43002e-14	3.13553e-63	1.07307e-163	2.4294e-30	1.33165e-05	0.00658555	9.30367e-59	4.08702e-32	3.94717e-06	0.00380737	9.50808e-87	1.3051e-79	3.51901e-158	2.89699253621314e-312	6.93654e-24	0.00716521	4.97496e-39	1.31222e-62	0.00959332
FGF1	0	0.00418037	1.07821e-102	2.30545e-51	6.46985e-14	5.93051e-76	6.99071e-168	1.34548e-08	1.70138e-48	8.51722e-93	0.00171222	3.6654e-142	3.43071e-152	1.79184e-19	0.0135376	1.03509e-286	8.07195e-303	0.00217158	4.1858e-88	7.69681e-194	0.00180409	2.16127e-28	9.00603e-223	1.80616e-126	3.17924e-211	0.00300593	6.78342e-73	0.00181399	0.0050097	1.68951e-27	1.81894e-10	9.64044e-58	3.15938e-138	2.32126e-28	3.96667e-05	1.89192e-20	1.04854e-76	1.74653e-28	1.57282e-44	1.45671e-62	1.7807e-105	3.42461e-85	9.60853e-157	4.44659081257122e-323	2.69392e-24	0.00461181	1.60316e-32	6.69124e-55	0.00174715
STK32A	5.92142e-80	0.00244802	4.83489e-141	0.00311178	2.64541e-34	1.0721e-72	0.00603144	0.0453226	3.72622e-83	0.0135318	3.44391e-20	7.60524e-71	2.66131e-127	8.31249e-27	1.30762e-67	4.85663e-230	7.22831e-194	8.70794e-146	8.77449e-115	2.05445e-99	3.06376e-125	9.27585e-48	3.31491e-79	1.5001e-66	0.000223339	8.79565e-14	1.70129e-71	0.00452995	0.00338752	5.56285e-44	0.00355908	2.06562e-66	6.39683e-47	2.93931e-77	2.76725e-11	9.07599e-21	0.00154149	0.00327072	5.05836e-13	1.55292e-125	1.99269e-21	7.91744e-68	3.28152e-64	7.07105e-74	2.60558e-19	1.29322e-06	0.00212994	3.1705e-88	2.12366e-66
SPINK1	2.15363e-223	0.00442669	4.0094e-43	0.00462308	2.76189e-23	2.22651e-75	5.5032e-115	4.41896e-22	8.95827e-59	1.45448e-221	2.00942e-21	1.0202e-46	7.32316e-190	2.6597e-08	0.00163357	1.18855e-281	3.35646e-285	2.10361e-255	3.7882e-114	1.48474e-133	1.66803e-138	5.12879e-33	1.12878e-181	0.00127154	5.03871e-74	4.31824e-06	3.01316e-50	8.61886e-49	0.00350052	2.61274e-46	0.00208873	4.58068e-68	1.26037e-193	6.03759e-50	4.88858e-17	1.73289e-10	0.0316348	0.00137772	3.83546e-05	1.13457e-115	1.06368e-81	1.38166e-91	7.13185e-126	5.70583e-251	7.13448e-16	1.05639e-06	0.00176578	7.12807e-79	0.0014822
SPINK5	7.99126e-163	0.00601743	0.00110736	0.00998684	1.12031e-20	2.5447e-85	0.00778993	6.96812e-55	1.16132e-86	0.00147448	3.52729e-19	1.5889e-34	1.21691e-64	2.08339e-08	5.93544e-232	6.78915e-265	5.55694e-249	3.49482e-24	4.46729e-284	1.339e-54	7.7497e-09	1.51456e-43	0.00179929	1.03726e-166	0.00525561	1.62933e-26	1.60298e-63	0.0104868	0.00588146	5.25382e-50	0.00829716	5.11044e-71	1.35063e-05	6.91041e-51	9.42551e-16	2.52496e-13	0.00530738	0.000916117	0.00599906	0.0320036	2.95365e-56	2.59372e-68	3.03803e-105	2.15772e-229	7.93042e-17	1.81528e-08	0.00112335	7.20422e-73	0.00457822
SPINK6	6.41616e-182	2.13726e-05	0	0.00243091	2.51373e-21	1.94185e-70	0.00117452	0	6.4069e-69	1.71597e-119	1.85287e-19	5.782e-158	0	9.30178e-08	4.85175e-80	1.7259e-290	8.75178e-285	0	1.04366e-289	6.79717e-183	0	2.16049e-33	1.47716e-45	9.92472e-298	3.63028e-123	0.000899906	4.93112e-48	0.00579539	0.00134516	2.53992e-46	0.00140813	6.01995e-63	1.80062e-233	3.45658e-48	6.71392e-16	9.33036e-15	1.02395e-274	0.00155682	0.000798935	0.0130123	1.20386e-107	3.22458e-95	1.36271e-86	7.63779e-237	4.65725e-15	0.00214995	0.00193202	2.33844e-56	0.00178372
SPINK7	0.00126128	6.29897e-33	2.31212e-172	0.0029026	2.68902e-35	1.55948e-75	2.87029e-143	3.93104e-131	1.76409e-71	0.000218445	5.13983e-21	1.50698e-52	1.24021e-50	1.09486e-07	2.77953e-34	2.67491e-258	1.99478e-245	2.89603e-37	4.53399e-307	1.87717e-57	2.83615e-213	3.4114e-31	2.41068e-46	7.45774e-108	1.83129e-56	0.00327007	1.0422e-53	8.37532e-07	1.46933e-22	4.33665e-46	0.00352706	2.94631e-67	0	1.62672e-50	8.19049e-17	5.52028e-12	9.1439e-82	0.00175312	9.62762e-24	0.00806695	4.36769e-121	5.99635e-86	2.94088e-91	1.32026e-237	8.11769e-16	0.00200388	0.00163039	4.28517e-61	0.00218564
SPINK9	5.58876e-32	0.00449446	6.26639e-80	3.8565e-13	2.54202e-52	2.62661e-85	2.25022e-90	5.0313e-10	9.33186e-73	0.0010325	7.92087e-22	0.00197216	9.8444e-79	3.37674e-09	0.00475645	1.36619e-234	2.54708e-197	2.81631e-16	1.7064e-236	0.00234629	2.51757e-67	1.97182e-37	2.21295e-08	4.66616e-05	3.29721e-54	0.00585913	1.78905e-61	0.00141249	0.00713526	2.62384e-48	0.00292569	4.83288e-74	2.95691e-268	1.02984e-50	6.66795e-18	1.80012e-33	0.000949063	0.00196843	1.36534e-10	0.00289287	2.14263e-106	6.03041e-63	4.81871e-99	8.13089e-198	1.88717e-15	7.20741e-35	0.00119372	1.52402e-37	0.00107557
CSNK1A1	3.91026e-167	0.0111118	2.40108e-42	9.22603e-52	2.32221e-50	9.12567e-99	0.00455289	3.66019e-49	5.12441e-102	2.9536e-132	0.00608543	0.00714742	0.00370838	1.58565e-11	6.91565e-06	2.0368e-280	9.77011e-266	1.71895e-86	3.06803e-308	2.47662e-35	6.21554e-86	4.85768e-34	4.64967e-84	0.00109079	1.19199e-97	3.59734e-21	7.23756e-80	1.19645e-91	0.00319399	3.06701e-41	0.00386911	9.88405e-76	1.26886e-147	1.22067e-22	2.25411e-24	2.70588e-49	6.11016e-92	2.59492e-09	1.25329e-05	0.0116294	1.69194e-133	2.36546e-66	2.76159e-91	8.57442e-248	1.55726e-06	1.26032e-24	5.82175e-24	9.77794e-69	0.00773913
CSF1R	1.68056e-05	3.88214e-167	5.33175e-14	0.00142905	7.45147e-22	4.4113e-97	1.15034e-15	2.10619e-93	3.51484e-89	3.72844e-173	0.00617121	1.43912e-23	1.64849e-23	1.15979e-12	1.04103e-15	1.16344e-295	0	9.66292e-102	1.69578e-302	1.71378e-145	0.00948713	1.97974e-30	6.8148e-105	6.18875e-43	5.67785e-69	0.000725536	1.0581e-71	1.44684e-53	4.62961e-169	1.45515e-38	7.5816e-07	5.49431e-76	1.95888e-30	0.00164748	2.0137e-24	8.23112e-11	6.45013e-63	3.8451e-08	0.00133875	4.25945e-23	1.37721e-55	8.23318e-78	1.40577e-76	6.89428e-223	1.50684e-06	5.06765e-09	1.62833e-22	1.35606e-82	2.68796e-46
PDGFRB	8.00474e-06	0.00306245	0.00247883	3.79836e-38	2.86559e-20	6.63302e-81	0.00463971	2.7034e-131	1.0546e-99	2.2296e-182	0.00572457	3.77071e-126	0.00337709	2.03022e-13	0.0384883	0	0	0.0195414	4.54694e-287	0.00346284	0.0135733	5.94798e-40	6.14487e-28	1.06079e-77	1.04312e-39	8.58185e-06	8.37206e-80	6.53955e-13	0.00156323	8.84096e-45	2.03978e-39	2.12138e-80	2.31115e-38	0.00105683	1.48548e-24	2.82447e-39	1.75859e-124	9.84272e-09	8.88652e-98	2.72684e-202	1.12176e-46	8.16466e-51	2.24625e-84	4.2777e-248	1.64094e-09	0.00890193	4.09698e-24	3.76615e-77	0.00504277
CAMK2A	2.34299e-30	0.000905464	0.00396331	1.32449e-06	1.6417e-40	1.40481e-110	0.00537992	3.053e-46	4.89876e-93	2.99133e-19	0.0065518	1.59299e-79	0.0042873	2.0665e-12	0.00335775	1.75748e-276	3.59253e-270	0.00625722	3.69219e-240	7.75221e-81	2.32981e-31	2.18023e-35	0.000823893	0.00244703	0.00176468	1.87093e-36	2.56246e-71	0.00171091	1.00341e-11	1.88257e-44	3.27667e-35	1.40737e-80	7.47197e-48	0.00150511	5.51579e-25	4.80731e-37	3.21473e-35	3.05455e-11	2.34927e-29	0.0147002	1.3272e-71	1.89865e-55	2.09057e-78	1.61963e-240	4.54445e-08	0.0021987	5.5777e-23	6.64198e-68	0.00149458
ITK	3.02301e-14	2.73983e-172	3.82874e-35	0.00168959	7.41336e-41	3.08838e-61	3.98749e-64	0.00114077	1.1676e-121	8.225e-158	2.43679e-51	4.98034e-155	4.98064e-05	0.00171832	1.64139e-166	9.79374e-139	2.74572e-173	1.20331e-95	3.39448e-110	3.61384e-102	0.00867652	5.50208e-70	1.24963e-70	2.21744e-191	5.09685e-34	0.00449782	2.50672e-25	0.00964191	4.35741e-125	7.57735e-148	0.00130877	8.63135e-72	1.19964e-80	0.00024429	3.03071e-60	5.37555e-19	1.85313e-150	2.45179e-37	0.00326988	4.30046e-237	2.01949e-07	2.30049e-35	1.19175e-58	7.69937e-210	1.05116e-20	0.00364348	1.11062e-61	3.52771e-32	0.000466021
PTTG1	6.60777e-08	1.07791e-58	4.24428e-29	8.1496e-30	0.119598	1.91151e-68	0.000932326	0.008779	4.96507e-113	0.0103458	6.49211e-17	3.74943e-64	6.3341e-79	9.93746e-16	0.00365771	5.03775e-116	3.37398e-155	7.11988e-59	1.27238e-295	1.64033e-82	3.96308e-146	1.2991e-110	2.26367e-19	0.00204607	3.11252e-101	1.19222e-23	3.13483e-46	1.34987e-75	0.00243927	6.72139e-102	6.93696e-08	1.2215e-47	1.48948e-128	1.89004e-43	6.40404e-80	5.51599e-14	1.14121e-47	0.00605546	3.74115e-42	0.00143039	5.86676e-77	9.66002e-55	2.98497e-89	7.19383e-218	2.79805e-20	0.00145287	1.03381e-21	3.10344e-33	3.8378e-160
GABRA6	0.00386402	1.72638e-87	7.67176e-27	9.73784e-22	1.51927e-10	4.31295e-56	0.00374428	0.000685229	5.20367e-119	6.35911e-19	1.29748e-20	4.70677e-46	1.05192e-89	0.00242702	8.70333e-08	2.17129e-120	5.61819e-149	2.11772e-80	5.95645542626207e-320	3.75216e-07	0.0153893	2.12826e-83	0.00207738	9.40437e-70	0.00289613	5.94288e-07	1.2732e-27	7.48263e-11	2.80067e-41	4.9281e-68	0.00608283	2.22074e-27	0.014007	2.28602e-36	1.47885e-64	3.64842e-06	0.00291804	0.003798	0.000530094	2.11518e-28	8.16502e-32	5.26236e-29	5.46409e-60	2.37804e-177	1.61887e-20	1.93348e-06	9.96056e-44	3.07079e-39	8.40856e-09
CCNG1	0.00375323	6.43987e-69	2.19561e-163	1.79296e-30	0.00288635	1.6645e-73	0.000857554	0.0085912	1.30007e-84	7.10906e-137	1.87333e-64	4.7937e-55	1.07059e-277	0.00787236	2.60488e-19	2.41523e-163	1.55267e-137	2.5702e-38	4.94065645841247e-324	0.00426888	1.62309e-288	1.44505e-44	0.00162374	0.0111235	0.00554319	0.0127166	3.09014e-18	0	8.06842e-150	1.07051e-58	2.29902e-72	6.11251e-43	9.9199e-166	1.22426e-42	2.24585e-72	3.18329e-20	7.58047e-65	0.00373322	0.0158341	6.04326e-107	1.85034e-68	5.19312e-35	1.76181e-106	3.42896e-151	8.57595e-25	0.00267208	1.46561e-45	3.62764e-51	1.22539e-116
NPM1	1.37458e-51	3.37289e-30	1.5234e-105	3.44222e-68	0.00314354	4.09779e-71	0.0062773	0.00509095	2.14766e-19	8.47879e-187	4.9766e-06	2.18229e-26	5.14425e-204	0.00504756	1.07709e-106	8.48438e-75	5.74654e-109	8.70734e-60	1.82823e-248	4.6705e-111	1.34391e-55	3.29171e-93	0.000266284	0.00194715	0.0041464	0.00837338	0.00355284	2.53096e-55	1.94396e-37	5.31788e-93	2.20113e-74	1.22163e-32	1.40773e-48	8.46941e-05	2.84207e-64	0.00252044	3.65483e-05	0.00258136	0.0345668	4.88928e-05	4.94762e-125	6.46599e-39	2.55985e-59	3.73543e-91	0.00246959	6.82817e-05	3.78468e-76	6.24177e-35	4.14865e-65
FGF18	2.4609e-185	0.0028605	9.26971e-137	0.00483854	7.44431e-19	3.57224e-72	4.18488e-253	2.30664e-269	2.86938e-20	3.199e-47	6.0819e-14	5.97878e-37	7.57277e-97	0.00624932	6.80432e-108	6.82406e-77	2.39746e-118	6.10968e-126	1.33273684941805e-311	2.03521e-29	1.69268e-183	5.014e-93	1.59027e-77	0.0437848	6.3911e-140	0.0010979	0.0052578	0.00552852	0.00355598	2.84057e-109	0.000290279	1.63366e-30	8.57091e-147	0.000503329	6.34907e-62	9.20082e-18	2.60306e-111	1.20414e-21	0.00217007	6.74896e-106	2.34557e-61	1.37776e-15	6.28612e-53	8.2688e-107	2.98741e-18	1.18194e-05	1.49155e-70	4.5031e-22	0.00362404
FBXW11	6.65923e-62	3.24589e-13	2.53131e-75	2.85619e-73	4.17534e-132	2.44832e-36	0.00214085	0.00397148	0.00113187	5.51403e-98	7.38131e-14	1.00728e-08	0.00553049	0.000609055	0.003321	5.22178e-86	5.15408e-125	0.00441525	0	9.63213e-05	9.22788e-95	1.54867e-36	0.00182573	2.37244e-06	9.25768e-78	0.0116494	0.00230689	5.1271e-118	0.0163306	2.54247e-48	5.2052e-25	0.000808461	1.35768e-32	1.08542e-18	6.444e-53	1.98251e-63	0.00121759	7.61258e-24	1.80975e-40	0.000925542	3.50581e-43	1.31941e-11	1.40724e-51	4.34536e-125	1.74871e-07	1.04285e-39	2.65171e-73	9.35962e-11	4.14558e-15
STK10	0.0119978	2.47168e-218	2.50309e-17	2.4416e-65	1.78447e-66	4.77888e-58	0.00562292	0.0226099	0.000934043	1.5104e-214	1.53757e-15	2.16839e-112	0.00204334	0.000237873	0.000911165	1.78644e-82	7.41182e-103	1.94488e-164	4.89106e-221	1.76982e-164	5.18637e-36	1.53062e-41	9.72367e-125	3.12013e-115	0.00825874	0.01284	0.00172931	0.00689803	1.01788e-137	1.20998e-51	0.00302491	5.52571e-09	2.94572e-34	7.67661e-21	1.28416e-53	2.75953e-59	2.83456e-136	3.83913e-28	6.18006e-18	1.41495e-52	1.65199e-11	1.01604e-26	4.20353e-53	6.47799e-122	1.27301e-07	2.37858e-19	1.24401e-75	5.01307e-18	4.3513e-137
DUSP1	1.68377e-49	0.0168703	5.18214e-92	1.11076e-42	4.60624e-45	1.12037e-57	6.58578e-77	2.25085e-195	2.42698e-12	1.96462e-110	7.80879e-17	1.19302e-20	0.00367363	0.00074222	0.00543165	4.5873e-95	5.04953e-126	6.61564e-179	7.59569e-265	3.17004e-185	3.68234e-34	8.38784e-39	1.85612e-136	0.0171316	1.12441e-154	1.51055e-19	0.00584699	9.2795e-203	0.0141047	6.4558e-46	2.30026e-71	0.000253829	3.03565e-55	2.47035e-18	1.07901e-52	3.50998e-52	1.4123e-17	8.05849e-29	1.03841e-27	0.0105639	8.54126e-64	5.09047e-13	1.48342e-39	1.40038e-136	7.28095e-07	1.32771e-12	6.54891e-74	8.09005e-15	0.0145308
EIF4E1B	1.51427e-09	0.000160076	0.00320933	0.00448717	1.35268e-24	3.95283e-67	2.38858e-62	1.1749e-14	0.000199224	5.19296e-05	2.2757e-25	0.00721849	1.90724e-11	3.65019e-44	2.07264e-08	4.16913e-84	3.75282e-118	0.00174127	1.05110047192995e-312	4.5353e-29	2.30958e-113	2.04377e-64	0.00476988	8.91394e-35	0.00142162	6.39705e-14	0.00252003	5.76818e-52	3.53579e-37	1.08102e-123	1.25042e-14	0.0025434	1.30253e-92	1.32272e-54	1.21355e-29	0.000130861	1.4769e-19	1.05913e-57	0.00138006	0.000143411	2.11231e-27	3.48126e-05	1.71504e-36	1.98382e-111	2.6037e-17	1.96547e-08	1.61168e-100	1.88651e-09	1.57756e-06
HK3	0.000943927	1.5783e-75	0.00392035	0.00361112	1.41669e-60	2.15878e-54	3.19022e-14	1.19875e-61	0.00151397	7.33426e-67	2.02908e-28	5.74134e-17	0.00970168	3.90053e-34	6.51143e-15	3.43957e-74	8.05823e-118	8.66223e-20	1.84621e-285	2.89939e-55	5.32434e-34	9.72196e-08	2.24262e-41	8.72489e-48	2.72336e-29	0.002005	0.00245255	0.00943205	3.65711e-97	1.37957e-61	0.000979073	0.00246243	7.64341e-32	6.62559e-59	7.62645e-26	6.05145e-41	1.22129e-38	1.51117e-60	2.7317e-21	0.00102959	1.35922e-20	4.9141e-10	1.7522e-47	2.22236e-106	0.000545279	1.74931e-16	1.04094e-105	7.49122e-20	0.00119512
NSD1	0.0187312	3.38246e-116	0.00704378	0.00636362	0.000473828	2.71865e-56	0.0108389	5.61128e-31	0.00126194	4.96784e-45	1.4161e-23	0.00709455	0.00212566	1.02225e-35	4.64458e-21	2.82368e-92	1.76923e-148	0.000244353	0	5.12075e-59	0.00877058	8.444e-13	6.27021e-08	0.00297576	0.000791837	0.0204725	7.5264e-09	0.00880314	0.00188612	1.66805e-63	0.00721577	0.00164797	5.5728e-29	1.38882e-60	3.77989e-26	0.000417777	0.000904803	7.67401e-60	0.00636334	0.000721042	0.00694517	1.96505e-23	1.48712e-53	3.33052e-160	0.000505526	1.71625e-32	1.44414e-105	1.86163e-15	0.00439147
FGFR4	1.3002e-238	0.00364619	0.0032089	0.00981729	2.80612e-09	1.23985e-40	0.00087812	3.88435e-144	0.00407057	5.15501e-248	1.17487e-28	0.0323491	0.00678918	1.96541e-32	2.77002e-189	2.58504e-69	2.04133e-107	3.94003e-302	6.3268e-304	6.0998e-163	0.00699273	1.79643e-08	9.66207e-97	0.00973197	3.23018e-145	9.33487e-19	3.0919e-07	0.00781534	0.00422091	4.51455e-66	5.25255e-61	0.00235895	2.64792e-58	6.11807e-60	3.69686e-26	2.38588e-05	0.00811399	6.44197e-55	0.00948956	3.42789e-182	5.50604e-26	6.36824e-05	1.68428e-46	3.92385e-170	0.000419056	0.00610783	5.59222e-106	2.64669e-11	0.000865682
GRK6	3.54198e-07	2.9176e-34	2.322e-39	0.00302618	0.00229567	1.32982e-26	0.00293516	1.53848e-134	0.00245982	2.25156e-67	3.6689e-24	0.0026553	0.014008	1.60122e-33	7.19356e-89	1.04504e-64	1.64255e-89	3.10402e-66	1.43302e-213	2.6303e-154	0.00263615	3.70256e-10	1.24379e-39	1.40601e-52	0.0166727	0.00443146	1.88063e-05	5.50823e-83	6.68092e-153	1.61312e-64	0.00916391	0.00229404	1.07191e-123	8.45154e-59	1.76335e-26	0.00905675	1.7746e-31	5.45785e-56	0.0107267	0.00316712	3.21785e-67	2.16827e-14	1.20427e-50	7.49945e-148	0.00038351	2.06679e-10	5.18055e-105	0.00342888	0.00671858
CLK4	0.0194311	1.14912e-223	7.42255e-119	0.00140903	1.67396e-75	5.55542e-31	0.0052988	2.0944e-131	0.00170124	5.86074e-131	1.16922e-33	0.00172251	8.70955e-105	3.86914e-46	0.0028508	2.59622e-82	6.12577e-127	1.861e-38	7.37169e-235	0.00136828	9.88372e-43	1.74077e-66	1.33375e-45	0.000973551	0.00251521	0.00601446	0.000152034	0.0062782	5.20349e-138	2.44076e-136	0.00346413	0.00241075	5.3051e-192	2.68431e-61	2.56355e-25	1.51266e-35	2.24515e-59	9.94226e-44	1.32691e-37	0.00310943	7.09358e-78	3.82578e-07	3.43274e-57	1.59024e-187	5.62836e-10	1.44077e-19	3.31116e-55	0.00338461	0.0108869
MAML1	1.63608e-08	0.00300411	7.9691e-58	0.0160728	1.53051e-31	1.95713e-58	0.00583744	2.62922e-139	0.000808664	1.1262e-56	6.83494e-40	0.00464325	0.0108587	7.71273e-23	6.59278e-42	1.80322e-92	1.45096e-115	1.59919e-63	0	0.0002644	8.63355e-06	2.3959e-79	0.0072761	4.73193e-20	3.88437e-63	0.0206253	9.0812e-10	0.00654128	1.40366e-71	1.93621e-79	0.00614438	1.66678e-20	0.00899351	2.4493e-30	1.4792e-54	0.000208299	5.30139e-51	1.59572e-27	3.51144e-33	0.00580015	7.15137e-46	1.92403e-08	3.26062e-42	4.16403e-171	0.00267163	9.95788e-18	0.00418018	7.85753e-08	0.0137666
MAPK9	3.06351e-64	0.00367684	2.50959e-118	0.00811839	4.57573e-20	2.65246e-27	7.12464e-06	5.67468e-112	0.00136359	2.8619e-21	1.83476e-41	0.0216443	2.27761e-141	3.26128e-14	0.00159343	4.36837e-69	1.18016e-88	5.56161e-111	0	6.25158e-126	3.69568e-131	2.31907e-30	4.29844e-60	0.00580402	4.85972e-126	0.0126888	1.88961e-09	0.00589375	0.00203409	4.85877e-53	8.00959e-32	3.97215e-17	4.25362e-125	8.34578e-34	1.35842e-50	0.0011575	0.00204137	1.01641e-25	6.35349e-11	0.000196382	8.92488e-87	5.69143e-08	1.79348e-51	3.69319e-181	0.0076054	6.22869e-14	0.00389349	6.29479e-05	0.00966983
FLT4	0.00299709	7.17259e-137	0.0150173	2.88557e-08	6.89113e-33	1.041e-42	0.00422365	1.96254e-171	0.00120798	1.25665e-32	9.54728e-48	6.62855e-54	0.00325833	0.00225305	8.61943e-165	4.20001e-78	2.56326e-117	2.63035e-43	4.64421707090772e-322	1.07072e-18	0.011708	3.50851e-28	0.00428302	1.27226e-101	8.86644e-34	2.3228e-16	4.91508e-11	2.84552e-10	5.91534e-143	1.00574e-64	5.17697e-12	1.84005e-35	1.50014e-38	3.96287e-18	2.43695e-59	1.94045e-08	2.55123e-41	5.25821e-36	2.86397e-19	2.35338e-77	2.22075e-05	1.30234e-10	3.02252e-44	7.25738e-160	0.00891053	0.00541618	0.00264118	3.57021e-11	0.00231482
FOXC1	9.18482e-147	0.022361	1.87569e-90	0.00116766	1.10802e-27	1.77066e-17	4.76853e-57	1.74124e-13	9.74286e-106	9.45898e-42	5.40885e-180	3.12899e-09	0.00137209	5.84156e-63	0.00373168	4.73351e-65	7.88422e-222	0.00579098	4.46005e-134	1.85614e-62	4.94659e-94	8.44052e-169	9.0935e-19	0.00721211	5.38016e-141	1.17241e-25	5.06794e-53	1.32142e-35	0.0172387	2.28929e-271	1.42997e-22	0.00217075	2.55733e-100	2.53076e-43	1.50898e-87	5.71776e-30	7.92167e-21	0.000437079	1.97083e-18	0.0108587	9.4143e-34	0.00274527	2.5917e-258	1.19018e-189	2.61528e-92	9.73081e-68	0.00175067	4.74938e-96	0.00151277
MYLK4	0.00641387	1.92761e-59	2.49759e-06	0.00287681	1.70792e-12	2.03485e-10	1.8071e-45	2.02908e-51	3.2144e-95	0.00155305	2.13676e-81	2.35802e-33	1.06305e-45	1.53082e-20	1.80659e-42	2.42645e-59	3.7609e-283	3.20715e-102	1.15035e-135	1.1292e-144	2.51133e-77	5.13546e-178	4.16131e-52	0.000353154	4.31854e-18	1.14772e-16	1.48787e-32	0.00693555	5.20957e-57	1.57252e-176	0.00519975	0.00151115	2.34289e-65	1.31538e-19	1.84886e-105	4.12333e-06	0.00528158	0.000833779	7.78476e-11	1.14736e-12	0.0045189	1.16668e-14	2.08229e-240	3.17399e-168	6.33114e-71	1.19097e-42	0.00672977	6.2167e-87	0.00186051
RIPK1	3.19308e-78	0.0120522	1.63802e-136	1.09323e-66	5.40123e-64	1.6822e-11	1.40791e-93	0.00648244	2.2803e-106	9.8804e-25	2.66255e-79	0.00321369	0.00206139	2.29814e-23	0.0118453	5.10587e-64	8.15325e-241	5.30866e-130	3.43429e-152	2.01149e-119	7.03472e-101	2.69554e-179	1.39739e-103	6.09449e-33	1.32777e-17	6.43302e-25	8.20965e-40	1.31825e-97	0.00205919	5.44742e-189	4.32036e-23	0.00164649	3.73274e-105	1.09888e-20	1.6864e-100	1.58169e-44	1.90333e-08	0.000449881	1.92071e-87	0.000812752	5.37287e-24	3.28972e-05	2.44338e-259	6.32069e-184	2.89527e-89	2.16957e-07	0.00667814	2.58809e-95	1.85417e-102
PRPF4B	0.0140075	9.54103e-151	1.85451e-62	0.0013835	5.23783e-27	1.36521e-32	0.00674583	0.00186402	1.05257e-105	0.00365341	1.53583e-98	0.00170724	0.00223091	0.00250862	1.87947e-53	1.39863e-108	1.99955e-295	8.77423e-89	3.58023e-156	0.00320684	5.31468e-53	5.54757e-200	0.00669102	4.82373e-89	0.00445947	9.38146e-21	1.12021e-65	0.0068473	5.90526e-145	4.7829e-202	0.0107503	3.15405e-11	4.08877e-13	0.000911309	1.89425e-118	0.00216887	1.74417e-88	0.00622787	0.00416965	3.90846e-42	2.51027e-37	2.01672e-11	0	2.25192e-179	5.51e-56	0.0115045	0.00324065	5.57677e-102	8.64026e-33
RIOK1	0.00284464	8.37494e-171	1.93669e-37	3.17092e-30	6.81726e-41	9.85476e-39	0.0020339	2.17584e-20	1.4702e-130	2.57649e-05	2.35973e-93	3.52608e-46	1.32136e-100	6.60717e-28	3.93451e-133	4.75367e-64	6.68164498122785e-319	1.55214e-55	2.24542e-136	0.00547461	1.38858e-11	2.00774e-154	0.00873611	1.56702e-133	1.6142e-30	6.92273e-34	1.33405e-70	0.00107968	1.26265e-120	1.91745e-88	0.0223561	0.00156131	0.00388456	0.00023907	1.05038e-109	1.0014e-05	0.00167901	0.000475998	0.0212063	2.36586e-38	1.06558e-49	1.89978e-17	1.42099e-239	3.66764e-147	9.49431e-58	0.0367701	0.0068556	3.65905e-163	5.81119e-13
BMP6	1.75037e-152	0.00582671	1.19407e-09	0.00415211	1.42176e-20	4.98188e-26	5.78798e-14	3.83493e-73	1.27531e-108	0.00105775	5.00496e-89	1.20808e-107	0.000801116	4.1266e-32	1.93236e-15	1.29459e-40	5.97907e-239	7.62452e-39	8.85652e-98	0.00413132	0.00165173	1.32592e-155	6.95407e-28	0.0101746	0.0294417	7.61923e-17	2.70207e-50	6.18968e-25	0.00433189	4.33587e-86	0.00410209	0.00239661	3.0921e-94	8.19262e-09	3.70666e-110	8.40351e-14	0.00439338	0.00085461	0.00259904	3.64408e-78	2.97683e-22	0.000883195	4.41884e-225	1.19989e-150	2.44955e-56	0.00323634	0.00555551	1.34493e-137	0.00343124
MAK	4.51262e-173	0.00102274	2.13992e-14	0.00342052	2.25669e-38	4.95457e-18	0.00486116	3.89376e-55	6.16944e-127	0.0102027	6.62254e-182	0.00192161	1.24358e-62	2.99557e-94	2.38579e-57	6.94273e-55	1.106e-260	6.90292e-253	7.13208e-91	2.23093e-100	2.54628e-06	1.66147e-126	0.0223384	4.09183e-59	5.73039e-86	0.00292102	1.73105e-34	0.0104153	0.00366912	1.96407e-111	0.00412174	0.00277709	5.16396e-49	1.31031e-08	1.17212e-107	6.21783e-14	4.38616e-05	3.17953e-05	0.00465731	2.20865e-48	2.04725e-18	1.24691e-24	5.3764e-101	1.61927e-70	1.9578e-87	2.81781e-32	1.62562e-10	1.09904e-109	0.00214607
NEDD9	0.00171564	0.00268876	0.00604202	0.0195704	7.43668e-07	3.44676e-31	0.00313189	0.0113925	1.88464e-118	1.52946e-122	1.86739e-141	0.00660216	0.00431812	2.54997e-85	0.00786373	4.04237e-56	1.1097e-194	3.72117e-100	1.16766e-112	5.89373e-72	0.00109104	7.49997e-130	3.38248e-43	0.0110616	2.646e-26	0.00526676	1.28056e-45	0.00276926	0.00658113	3.11937e-99	0.00214326	0.00225373	1.98689e-20	0.000914249	2.04617e-87	1.92672e-13	7.16086e-85	4.61587e-05	1.15251e-42	0.0125945	6.1153e-81	4.26781e-19	1.52934e-104	5.82193e-72	3.17778e-81	9.92725e-35	2.14402e-05	2.75385e-101	2.4734e-84
JARID2	0.00186642	0.00482954	0.0354515	0.00521637	2.37163e-35	7.28301e-29	7.48204e-05	0.0102866	5.31861e-135	0.000573332	1.08495e-190	0.000755602	0.00511628	3.17683e-96	9.68406e-26	2.28197e-43	4.76048e-270	0.000391922	4.57288e-120	0.0116752	2.51884e-12	6.70017e-167	0.0160938	2.96028e-145	3.99707e-84	1.91769e-14	4.82586e-71	0.00790767	4.10782e-174	1.98382e-162	0.0319979	0.00186602	4.12927e-42	2.05891e-09	3.20218e-115	9.13294e-25	1.89988e-99	0.00552259	0.00407962	0.0117038	5.20823e-20	4.30291e-25	1.33468e-92	4.88583e-78	1.18301e-98	0.00767804	3.0204e-21	2.17093e-86	7.56464e-121
KDM1B	0.0158031	0.00414074	7.08318e-07	0.00221496	3.04839e-11	2.64482e-22	0.000637083	0.00381092	1.8445e-131	0.0153315	6.94684e-42	0.00314511	1.77182e-51	0.00067729	1.56356e-46	4.99414e-50	6.72841e-178	1.05203e-182	3.59216e-90	7.18652e-113	8.90391e-70	9.81501e-147	0.00190831	0.00130385	2.0237e-119	5.10512e-12	5.62881e-70	0.00856062	0.00130998	5.57013e-50	0.00109721	1.29891e-37	1.56362e-52	0.00312751	7.39414e-155	0.00124903	0.00364697	0.00452554	0.014151	0.0010138	1.47319e-49	2.04512e-17	1.31485e-112	3.47821e-66	1.59329e-23	0.0155507	9.62307e-21	1.83733e-89	1.13444e-24
ID4	2.37745e-122	0.0111003	3.53373e-170	0.0204145	3.69589e-10	4.23677e-26	4.01345e-230	0.00384878	5.20763e-133	0.0254359	1.56242e-75	0.00613256	9.02193e-149	1.9602e-50	1.23059e-77	1.18809e-46	1.85817e-232	9.09854e-127	2.78784e-100	0.0111956	5.14725e-149	1.13783e-151	9.79111e-19	0.0147476	5.36311e-154	1.17543e-25	1.30446e-70	5.32776e-107	0.0118443	8.10306e-65	0.00428068	0.0014365	2.18424e-169	2.01912e-07	7.60293e-122	1.60569e-06	1.87849e-16	0.00784347	4.0951e-07	0.00493373	3.39118e-65	1.65156e-23	4.73481e-110	5.45839e-75	2.05698e-57	0.00732241	0.00750661	6.61692e-47	4.13923e-22
E2F3	0.00349283	1.19021e-43	0.00311244	0.00200581	5.7235e-17	1.54902e-31	0.00255577	0.00353389	8.3694e-142	0.0112642	1.62323e-67	5.66219e-37	0.00362482	1.18028e-46	0.000246788	1.64613e-64	0	1.04137e-07	1.16074e-138	3.03635e-16	0.00505893	5.07584e-149	0.015093	5.1302e-08	0.0016506	0.00731089	1.83076e-71	1.6635e-144	7.60029e-146	1.49701e-55	0.000940162	1.76617e-157	2.12576e-24	3.22365e-31	3.09736e-112	0.0269236	1.96306e-50	5.77829e-08	0.00198498	3.83057e-139	2.39489e-34	6.01728e-36	6.88296e-126	7.30787e-74	1.6679e-53	0.00470453	0.00913922	4.73446e-72	1.01888e-76
GMNN	9.8383e-06	4.37444e-88	2.25198817509181e-313	0.00437271	0.00424916	1.29055e-50	0.000449772	2.96884e-39	5.05844e-144	0.00954104	1.11805e-58	1.02493e-12	0.00192041	2.41998e-24	3.57164e-40	3.7742e-92	6.60091e-73	3.71866e-11	1.42279e-118	1.86535e-33	1.09653e-103	3.75153e-145	0.00208227	8.05239e-17	2.91412e-17	5.7599e-28	1.26783e-131	0.00606682	2.18798e-51	1.57033e-47	4.17827e-46	6.77204e-222	1.33759e-144	1.68608e-13	5.80361e-107	0.0823842	1.97572e-17	1.21589e-33	4.88091e-07	5.79133e-10	1.4636e-69	6.59117e-42	3.53481e-187	7.91569e-91	7.57525e-68	0.00440555	0.00442617	4.36174e-188	7.75853e-09
HIST1H1B	0.0190543	2.88798e-90	1.34246e-06	3.1943e-11	0.00648503	4.51682e-49	0.00417595	2.10466e-133	1.53114e-116	0.00261252	1.73051e-194	0.00126997	0.00432844	9.6199e-86	9.5574e-61	4.39826e-131	5.52566e-221	0.00244122	4.22398e-132	3.24139e-79	0.00157974	1.44941e-138	0.00413936	4.45282e-117	1.43589e-31	0.00103066	3.06004e-114	0.000106541	6.0623e-54	4.63677e-87	0.00636905	2.05459e-171	1.42954e-09	4.74365e-56	2.55629e-106	0.000572319	1.8947e-68	1.32471e-65	0.00883632	1.1031e-124	2.23723e-40	2.36694e-39	5.73863e-166	1.0563e-43	9.06679e-60	0.00299452	0.00513754	9.068e-202	0.00415864
FLOT1	1.78283e-232	0.00769932	2.93672e-36	2.07661e-38	7.81441e-24	3.86962e-83	0.00061983	0.00785003	1.3227e-110	4.2672e-06	4.94743e-40	0.00410217	0.0071969	1.39957e-10	0.0256739	1.687e-132	6.30782e-278	8.8216e-07	2.54184e-119	4.48747e-102	1.80699e-120	5.2e-71	3.45114e-54	1.8764e-21	4.90834e-61	1.5568e-37	1.32258e-94	0.00560177	0.0249486	2.39098e-77	2.13136e-31	1.27592e-57	4.11161e-176	7.78582e-76	1.70068e-90	4.80043e-16	0.0011639	2.62741e-22	1.29932e-63	3.17905e-25	2.22222e-47	1.73299e-65	4.23871e-158	1.51139e-42	2.7201e-46	1.22688e-09	0.0109368	1.05515e-188	5.26335e-69
DDR1	2.03519e-177	0.0230763	0.0140516	0.0179427	1.43426e-66	7.57763e-82	9.30884e-22	4.99845e-69	1.66323e-97	0.00107308	4.79963e-38	0.0181909	0.00410927	6.75718e-10	0.000748381	9.60942e-111	4.81073e-203	1.83041e-144	1.43394e-128	3.65906e-77	2.62787e-05	6.47559e-88	7.6954e-47	0.00212074	2.90971e-127	2.05652e-55	6.31392e-88	1.86002e-07	0.0286992	1.33831e-78	1.38867e-12	4.31237e-62	1.13123e-18	9.23116e-76	3.7211e-101	1.82948e-58	0.00255525	3.03022e-30	3.69454e-27	0.0268473	3.85164e-29	8.8787e-69	8.46353e-147	8.80052e-37	6.46573e-49	5.34956e-130	0.0108764	2.28209e-164	0.00484887
TNF	0.00674096	9.18371e-46	4.02468e-168	0.00310597	9.05468e-08	1.09912e-66	1.04358e-05	2.37775e-260	1.92546e-70	3.36688e-147	4.97697e-89	3.017e-123	0.00583875	0.00252851	1.5987e-141	1.40644e-45	1.70703e-206	8.12353e-172	9.70464e-113	1.37447e-181	5.27042e-66	1.90587e-179	1.64248e-147	0.00916484	1.77372e-115	0.00394549	1.22851e-84	0.000173171	9.98615e-23	7.84815e-188	0.00299581	4.10749e-247	6.07977e-140	7.65776e-56	3.30344e-83	1.82421e-15	1.16604e-79	1.06745e-39	0.00341482	0.00172049	2.10201e-64	4.98916e-62	3.76221e-81	1.23122e-25	7.74347e-80	0.000742031	0.00798752	2.85999e-84	0.00357584
HSPA1L	1.41027e-161	0.0064892	0.00904939	1.52319e-23	1.41284e-24	7.34455e-74	0.00189832	0.000229263	4.1973e-45	0.00238446	9.82657e-83	0.0106812	0.0110384	0.00197217	8.80665e-17	1.7322e-58	6.66665e-86	5.4684e-128	1.26475e-131	1.05362e-102	2.41592e-32	1.69026e-171	7.15667e-37	1.07297e-123	0.00251222	4.22862e-17	5.80333e-64	0.00845009	0.00329278	6.35005e-180	0.00538747	4.08028e-266	3.43359e-45	3.90052e-78	2.04634e-81	1.44931e-14	1.16708e-97	2.58527e-35	0.00461324	0.00541702	6.16241e-17	7.16881e-42	1.10215e-100	7.80207e-41	4.77684e-71	4.28113e-17	0.0110072	2.30915e-94	0.00179819
HSPA1A	2.08849e-171	0.0259557	1.66665e-275	1.00643e-11	4.30751e-77	2.79477e-68	0.00289009	0.00304752	9.90875e-51	0.0034113	1.67018e-86	0.00998782	1.3876e-188	0.002194	0.00373021	1.75951e-42	3.26688e-54	2.70843e-41	1.49287e-145	0.000904178	0	2.48682e-170	8.02867e-28	0.000795155	1.34939e-52	7.3213e-91	4.80156e-65	9.22837e-253	0.00772445	1.15646e-169	6.42544e-09	2.75855e-262	0	1.29346e-74	2.93414e-77	6.707e-55	0.00550232	2.25045e-38	0.00971035	0.0101959	3.83962e-126	3.11421e-38	2.85706e-101	2.80968e-48	1.61135e-74	6.385e-72	0.010812	5.79532e-78	2.48262e-30
HSPA1B	1.64802e-254	0.0377638	0	0.000904113	3.4822e-65	3.51754e-70	0.00090048	6.98673e-46	3.1878e-39	2.47935e-49	3.51097e-85	0.00850704	0.00664456	0.00230851	0.000984791	4.05655e-64	1.07899e-68	0.000140089	3.05534e-129	3.16185e-131	0	2.54678e-173	1.22381e-09	0.00081472	1.37218e-89	2.42777e-71	1.36463e-57	0	0.0178128	7.26066e-166	7.28413e-51	2.10809e-264	1.73847e-187	1.1793e-75	5.99038e-78	8.80176e-40	5.69918e-21	1.5998e-39	0.00309343	0.0140972	2.39995e-45	5.9394e-47	2.36637e-94	6.8555e-45	5.28893e-72	3.90474e-105	0.0110298	5.07988e-106	0.00140505
EHMT2	6.16835e-08	0.00632852	0.010175	0.00319527	0.000325774	1.3641e-78	1.64985e-07	3.01583e-42	1.76484e-55	0.000695985	3.39846e-89	0.00334738	0.0142953	0.00130053	1.1751e-07	1.90291e-77	2.02406e-99	0.0091769	1.11789e-151	0.00495067	6.59454e-29	2.06585e-176	0.0152463	2.32221e-59	2.16115e-57	0.00463339	8.66736e-76	0.00846855	4.08176e-161	5.44352e-178	8.06311e-28	1.69409e-281	2.69899e-23	2.2007e-78	2.85451e-83	0.0153779	1.06724e-91	1.8596e-41	0.00151066	5.55885e-143	1.05623e-37	1.04244e-59	6.93104e-103	6.51176e-49	2.34042e-73	0.00265495	0.0109102	5.58056e-106	0.00208138
STK19	1.43615e-07	1.44114e-53	0.00498596	0.0099652	1.3625e-33	4.35161e-74	3.3813e-113	2.17745e-23	8.50104e-44	0.0034662	1.88415e-89	0.00347225	0.00241628	0.00202587	1.02227e-33	8.79367e-63	1.57441e-65	1.23684e-17	5.98233e-117	6.73798e-29	6.53022e-12	8.75504e-174	0.00052259	0.000167951	0.00237127	2.96043e-06	4.87203e-64	1.82418e-25	0.00169998	1.01633e-174	0.0010995	4.14849e-270	1.47097e-51	4.30057e-76	6.34863e-81	7.1144e-16	0.000815845	1.0507e-38	0.00408779	0.000601643	3.86615e-32	2.34084e-44	5.66581e-102	7.93772e-45	2.93126e-73	0.00582939	0.0113725	3.41294e-112	0.00307122
NOTCH4	0.00944495	2.62449e-158	0.0223656	0.00279791	3.9463e-31	3.42063e-73	0.00462492	0.00188093	3.67535e-63	0.00358176	9.47798e-94	1.71141e-61	0.00221168	0.00126915	6.17721e-78	2.31335e-84	1.05192e-88	0.0110189	4.06189e-126	2.06694e-55	0.0239066	1.26384e-175	6.57735e-05	2.87412e-89	3.06943e-52	7.63795e-07	3.46513e-81	6.31268e-43	2.4343e-57	2.33415e-174	0.00197799	3.54812e-265	9.85999e-12	1.91507e-79	3.8393e-81	1.20232e-10	9.64199e-81	2.75898e-43	1.32802e-28	2.33845e-135	6.72483e-16	5.91949e-48	1.86715e-113	8.66777e-55	2.10008e-71	7.63926e-11	0.01062	3.83346e-118	3.50138e-81
BRD2	0.0075532	3.20768e-110	0.0011959	3.2126e-10	8.82719e-41	3.61168e-90	0.000959308	3.4409e-114	1.40073e-81	0.0058934	1.6523e-82	0.0028149	0.0107653	0.00339068	6.09237e-47	1.06995e-86	1.35755e-118	4.45639e-121	2.29237e-170	7.22695e-60	0.0084168	7.38917e-65	0.00524974	1.71043e-124	5.30409e-20	1.32086e-19	2.05965e-99	2.86514e-12	3.50996e-52	1.86202e-74	0.0274612	2.03385e-278	5.31566e-44	1.1676e-72	1.02319e-74	1.88653e-06	4.62849e-37	9.09013e-105	0.0011999	0.000341038	3.18265e-31	1.48565e-54	2.03716e-136	3.49277e-78	5.47202e-28	3.00786e-16	0.0114334	9.88123e-30	0.00507475
RXRB	9.1877e-08	0.00227511	4.35714e-24	9.27226e-67	4.79082e-82	5.37921e-94	0.000185545	0.0010215	2.11688e-69	0.00268376	3.37693e-81	0.00554634	0.00359465	0.00364376	0.00743544	5.76859e-88	3.67119e-124	4.41792e-93	3.87324e-154	2.29251e-08	8.87412e-156	3.33037e-62	0.00335087	1.61732e-59	0.000861285	0.00154208	1.03095e-90	6.65116e-10	5.06717e-73	1.49902e-74	0.00438039	4.69946e-288	3.72333e-97	1.74816e-74	1.15438e-72	2.03677e-58	8.34538e-12	2.86334e-104	3.38638e-58	5.52067e-35	1.72407e-98	8.05423e-52	6.68848e-123	2.48759e-74	5.20857e-29	0.0012101	0.0116036	1.12584e-26	0.000285497
DAXX	0.00397504	0.00229167	0.0098552	1.36334e-52	0.00262189	1.70868e-94	0.00312888	1.14014e-79	1.47595e-86	0.00568264	4.9299e-81	8.61357e-08	0.00578429	0.003525	0.00282337	1.53491e-55	3.35741e-146	0.00800753	1.7744e-162	5.23545e-55	0.000265556	4.22369e-70	2.98564e-05	2.32774e-98	3.2738e-10	7.36825e-07	2.57299e-69	0.00866401	1.22936e-143	7.36292e-80	1.58361e-27	2.27747e-302	8.47802e-45	1.06064e-73	1.42372e-74	0.0104184	6.90505e-67	4.31783e-102	0.000830424	3.06811e-173	1.51309e-48	8.34568e-70	3.92834e-97	9.52484e-75	9.79239e-32	0.0131689	0.0118983	1.81202e-27	0.00223668
IP6K3	1.38112e-153	0.000370364	0.00983683	0.00193907	0.00121516	5.72349e-87	0.00477709	0.00291248	9.87332e-86	0.00699652	5.5389e-75	0.0064436	0.00535352	0.00199293	0.000197581	1.42185e-05	1.81909e-63	0.00110605	5.66674e-144	1.19974e-126	0.00263807	4.49548e-127	1.12794e-23	0.00338776	4.28549e-120	1.6058e-24	3.71889e-41	0.00038574	0.00158958	8.0649e-59	0.000283347	1.11165e-249	1.6703e-56	1.16934e-41	2.57363e-83	0.000131469	0.00230908	4.66941e-96	2.11731e-16	0.00399803	1.53456e-19	1.69062e-64	6.08908e-84	4.78569e-64	4.70733e-33	0.00451432	0.0126053	0.00512132	1.76577e-11
PPARD	1.27883e-13	1.85065e-10	3.231e-29	5.87551e-65	0.00104176	2.53154e-112	0.00454737	8.49246e-57	6.68263e-51	1.00703e-181	3.82141e-93	0.00422368	0.00445889	7.20498e-41	0.00842482	2.81252e-80	1.5279e-60	2.4127e-07	7.55215e-133	4.54061e-124	0.00438574	1.04149e-157	1.29668e-54	5.2174e-108	5.78127e-08	0.000209928	6.99471e-41	4.46554e-42	0.00164384	1.58172e-96	0.0056631	5.52956e-271	1.14643e-59	1.70817e-49	6.79873e-111	1.20974e-14	2.03445e-140	5.12301e-115	3.36184e-46	0.000649222	1.24902e-61	1.71124e-64	2.36074e-171	2.46665e-59	9.55193e-60	1.98414e-15	0.00214309	8.52461e-32	0.00106377
FANCE	0.00409497	8.31166e-21	0.00108638	2.06457e-10	1.73165e-20	2.90162e-116	0.00259915	1.83979e-131	9.16432e-53	5.15931e-25	1.91455e-87	3.10164e-12	0.00420162	2.06789e-42	9.54616e-119	1.84757e-93	1.52639e-72	1.59401e-61	1.87624e-139	0.00644131	0.00765599	9.90358e-159	0.0118483	3.05988e-238	1.30356e-10	2.78349e-10	2.39129e-41	2.85961e-63	1.86597e-98	1.16225e-97	0.0188483	1.662e-277	8.20018e-71	3.89823e-50	1.24238e-111	0.00981698	8.21957e-77	1.91392e-112	0.0109451	0.00587902	8.12924e-41	2.05526e-66	2.63743e-169	8.24911e-55	4.74992e-65	0.0116782	0.00211396	1.17913e-40	0.00675245
SRPK1	0.000983353	6.87098e-55	0.00370022	1.65801e-47	1.04612e-07	4.62365e-102	0.00654639	7.43943e-193	3.60147e-55	1.95216e-20	1.5049e-86	0.00242506	2.32919e-61	1.65612e-41	1.73024e-152	2.76985e-105	2.11821e-103	6.88629e-44	2.35414e-123	1.10718e-149	1.87199e-32	1.30863e-164	0.00797024	6.56503e-104	0.00427864	0.0229115	5.72641e-47	0.000261457	1.82101e-90	2.16202e-98	0.00412328	5.95492e-274	1.27485e-20	2.55696e-49	7.71918e-111	0.0163798	1.14968e-42	5.08091e-115	0.0321929	2.35078e-47	7.67193e-43	3.70159e-67	9.45548e-100	7.75693e-48	1.35389e-63	0.00621458	0.00181822	1.00627e-50	0.013172
MAPK14	0.00326538	1.84768e-44	3.9358e-09	8.43782e-15	0.00202382	1.57917e-117	4.38956e-173	2.19922e-111	1.04698e-54	4.05655e-62	5.49649e-89	0.00519478	0.00216681	1.61074e-39	0.00127672	6.50029e-84	4.21698e-51	7.47293e-156	6.57544e-132	6.08932e-34	5.73921e-72	1.04412e-156	1.86765e-38	3.55997e-83	8.35943e-48	0.00642	2.73803e-46	9.90866e-11	3.33633e-165	6.31752e-97	0.0129427	2.83841e-280	9.93971e-153	2.93644e-48	1.08721e-115	0.00166704	1.50631e-19	2.16919e-111	1.26068e-05	0.00166086	9.18185e-45	2.45504e-71	2.78537e-179	4.77947e-60	1.20449e-61	0.00821339	0.00227242	1.09891e-39	0.00907056
MAPK13	2.86766e-63	0.00285555	0.000838598	0.00972248	9.31211e-36	3.82345e-114	6.71043e-18	1.31156e-211	2.72128e-54	0.0124623	5.15493e-93	0.0137995	0.00812334	1.27112e-41	1.39721e-226	9.13174e-90	5.8811e-74	5.99019e-229	3.36544e-158	1.65798e-194	1.07605e-204	5.1775e-163	2.14094e-88	3.12849e-120	0.00605434	1.81846e-58	4.53864e-42	1.69549e-45	0.0121386	1.60675e-99	0.00909009	1.17092e-274	3.59108e-27	2.10628e-50	3.51537e-113	3.86401e-24	0.0108438	1.525e-113	0.0183566	0.00511616	4.32549e-38	2.01746e-59	8.77246e-146	1.04434e-54	1.14921e-62	3.80636e-85	0.00212936	1.72269e-43	0.0128845
STK38	0.0171156	0.00404187	1.39037e-92	0.00461495	1.38398e-09	4.41463e-117	0.0033133	4.43317e-154	1.05223e-47	0.000631482	2.41347e-94	0.00697779	0.00218762	1.21329e-42	0.0073804	9.66723e-53	1.32361e-85	3.04131e-207	1.45466e-151	1.3104e-103	8.08377e-79	3.09502e-164	4.13806e-25	0.00130924	0.0016589	5.20153e-05	5.95421e-22	0.000168907	5.41409e-16	3.52348e-96	2.84832e-15	2.51764e-285	3.90322e-120	2.00938e-48	7.05294e-117	6.76494e-17	1.45095e-73	2.29676e-113	5.69574e-85	0.00590916	6.96336e-64	3.60784e-61	1.60954e-107	9.39461e-64	8.31968e-63	8.08813e-114	0.00212752	1.67082e-41	0.0209017
PIM1	0.00421913	9.74398e-10	1.12937e-18	0.00343256	2.25178e-12	1.37683e-100	4.88589e-141	1.66551e-247	1.33882e-35	0.00567783	7.26749e-18	1.17499e-101	0.00047599	7.50929e-52	8.73681e-67	9.4797e-52	6.45553e-71	1.37827e-23	1.82343e-152	4.87021e-153	7.89725e-16	1.02162e-175	0.00194176	4.9439e-11	0.00435144	0.00122062	4.35132e-22	1.02984e-149	0.00586844	3.71631e-101	0.00193213	9.06805e-283	2.39915e-11	7.20222e-37	5.67072e-59	1.34554e-16	1.1483e-93	1.42763e-120	0.00215234	1.63283e-08	1.29938e-06	1.05966e-59	2.96351e-101	2.49688e-57	6.44019e-67	2.16527e-34	2.36997e-07	1.70008e-43	0.0180626
DAAM2	1.6603e-192	0.00458811	0.00940919	0.00320253	3.54952e-17	2.97067e-112	0.00400844	0.0665337	7.34393e-72	5.16601e-110	0.00444832	7.98727e-124	0.0179166	3.41867e-55	0.00705286	2.65381e-126	1.99607e-252	2.41638e-150	1.18849e-120	0.00804892	0.00617914	8.85072e-174	6.44653e-50	9.39579e-182	6.72334e-161	0.00116284	8.45179e-90	0.00151857	0.00355254	9.25694e-113	0.00340888	5.74796e-301	0.00441425	3.78223e-40	2.2133e-64	3.9389e-14	3.1378e-198	1.42493e-84	3.76141e-58	1.6018e-235	2.28573e-32	1.04126e-93	1.17769e-99	2.25246e-80	1.34924e-69	0.00657885	1.25351e-08	1.76682e-50	1.73394e-164
CCND3	0.0184481	8.25397e-46	1.38464e-25	0.00863263	0.00371226	9.51145e-88	1.61282e-102	4.19171e-99	2.3018e-82	1.84612e-185	2.33791e-54	3.94596e-73	0.00433535	3.1962e-116	0.00157056	3.78751e-133	2.08819e-138	8.89366e-182	7.74201e-107	1.87943e-115	9.78439e-33	4.95963e-71	7.65498e-73	0.000686191	1.68695e-173	0.00142394	1.47668e-107	1.02301e-138	4.40099e-118	3.65396e-81	1.23066e-14	6.79412e-279	4.45453e-121	5.409e-37	3.47406e-53	0.00764855	3.47231e-53	1.20661e-68	3.0961e-24	3.6399e-188	3.78513e-34	1.09202e-64	1.12573e-114	1.1755e-67	3.75915e-111	3.70663e-19	2.03348e-48	1.83363e-25	0.000753048
PTCRA	0.00868859	1.33649e-64	0.0018315	0.00130821	6.76383e-28	6.48886e-100	3.68103e-164	0.0118341	1.66864e-61	8.84382e-210	3.32924e-49	0.00158674	0.00276559	5.10081e-101	2.67173e-128	1.1516e-216	3.21157e-281	6.79526e-122	3.45577e-108	4.23388e-119	0.000980873	5.32152e-54	2.32895e-34	3.44024e-77	0.000442325	2.8834e-05	1.97717e-134	6.34886e-20	5.48062e-63	5.45185e-81	1.08073e-14	3.0579e-250	3.46625e-165	2.16387e-68	3.38985e-83	8.34791e-12	2.44954e-61	1.07976e-54	0.00449705	7.77827e-34	1.25525e-41	1.39699e-73	1.12252e-90	8.45731e-61	6.51807e-101	0.00276256	4.43191e-36	4.25729e-65	1.33959e-32
PPP2R5D	7.99047e-38	0.00337395	0.00651622	3.20957e-33	0.0342448	2.51382e-102	0.0099879	3.14674e-62	1.02539e-86	0.000170873	8.26506e-54	1.34615e-17	0.0078645	8.52345e-112	0.00505658	3.70585e-245	2.15768e-250	3.30701e-80	5.72476e-134	0.00271049	3.88109e-122	1.04357e-67	0.00488281	4.83723e-23	3.80894e-124	0.000699826	5.1041e-155	3.18355e-140	1.51707e-36	5.54684e-98	0.003265	4.39969e-283	8.62646e-115	4.82388e-77	2.05354e-92	0.00160679	4.82524e-41	2.12282e-61	1.08493e-41	9.689e-126	6.0145e-38	1.24405e-62	2.92459e-124	3.79647e-88	1.03645e-110	0.0165436	2.91665e-41	2.3993e-83	1.67434e-21
PTK7	1.52028e-127	0.0209243	8.23114e-83	0.0090442	5.20202e-25	3.36442e-100	0.00766363	1.83347e-178	1.74215e-70	9.78813e-05	6.04918e-50	0.00561019	0.0120674	1.03747e-97	0.0169493	1.02785e-216	5.94495e-202	1.54015e-05	1.47099e-121	0.00314202	1.48122e-117	3.64487e-57	0.0086383	3.21776e-22	4.09265e-174	2.25584e-11	3.62218e-142	9.39086e-66	0.00623401	8.68946e-78	0.0165709	3.16968e-266	1.89963e-94	9.27453e-107	1.37567e-79	1.84935e-22	6.32265e-76	7.20635e-75	2.49853e-61	0.0169906	3.86177e-60	6.46578e-67	1.22144e-114	2.75179e-76	3.39209e-135	2.00871e-08	3.14224e-81	4.28437e-74	0.0117541
SRF	0.000991092	3.92014e-71	0.00369709	8.83226e-15	2.15397e-05	3.59844e-104	1.90321e-21	8.75131e-117	7.83325e-72	3.30415e-78	1.00093e-43	0.00243361	2.48396e-05	7.76577e-96	0.00257899	2.05451e-231	2.27543e-197	9.7209e-79	1.43554e-133	2.7283e-122	0.00509956	1.72129e-52	1.15162e-15	1.29166e-49	6.24297e-52	0.0103168	2.88483e-144	2.07757e-72	3.58321e-102	7.58873e-74	0.00912028	8.26907e-250	7.41298e-35	4.75461e-105	4.31366e-78	8.1202e-05	1.56632e-16	9.12662e-73	0.00101906	0.00132417	2.17191e-73	1.20255e-63	1.00955e-115	3.37887e-75	5.62813e-135	0.00851666	3.54007e-80	1.3864e-68	0.0095202
TTBK1	2.92139e-08	1.64059e-11	0.00471024	0.00896796	3.01906e-48	5.62523e-115	0.00597769	7.04475e-101	1.86602e-96	0.0209078	8.41378e-42	0.00192954	0.00919043	4.00601e-92	1.42151e-116	4.11448e-232	5.8843e-210	0.0316091	6.5702e-121	1.13042e-81	0.00723132	5.6746e-53	0.00390229	0.00114333	9.91822e-31	1.08125e-09	8.73349e-140	1.57901e-87	0.000459097	1.27632e-73	2.0657e-13	2.38856e-256	2.12129e-21	5.04391e-104	2.51199e-72	7.88954e-21	5.20686e-32	9.58298e-65	0.012305	2.03367e-62	0.000527761	1.77832e-70	1.74874e-111	2.87836e-69	1.07132e-132	0.00570167	7.40391e-72	3.22704e-93	0.00347874
MAD2L1BP	2.37917e-28	8.5547e-22	0.00317297	0.00907335	1.37962e-19	3.5337e-121	9.84088e-62	0.0319928	1.72522e-90	1.65685e-10	2.16862e-124	0.0029354	8.7948e-107	1.4526e-85	4.46845e-154	8.07237e-229	0	1.41348e-37	6.56361e-125	1.55695e-67	0	2.3003e-43	0.000785718	7.36673e-123	1.01768e-40	6.49577e-32	3.37408e-135	3.39661e-163	0.000193942	3.90799e-64	0.00928369	1.43391e-255	1.00863e-84	2.02715e-95	1.57607e-66	0.000569762	0.000810161	1.76461e-99	0.0112436	1.93574e-44	1.46246e-63	9.23805e-66	1.13956e-111	2.6532e-80	3.76174e-128	4.64733e-09	1.73751e-70	1.28403e-98	2.83609e-135
VEGFA	1.03618e-183	0.00813551	5.94475e-171	2.64495e-71	1.46858e-133	2.25248e-116	1.55045e-193	1.08264e-84	2.7131e-79	0.00041907	6.54327e-133	0.000458936	0.00675223	5.77351e-86	0.0160501	4.99622e-175	4.52114e-210	7.24775e-41	5.75693e-103	0.00192777	1.71918e-81	2.86218e-46	5.70994e-51	0.00963181	4.73031e-84	9.84188e-43	3.53683e-124	0.00757052	0.00848733	2.17423e-62	0.00306511	1.04848e-249	3.80227e-19	8.57452e-95	9.51648e-67	3.14e-72	0.00106217	5.06722e-105	1.05895e-107	0.00139532	1.66856e-33	3.18861e-68	1.63638e-115	8.59126e-80	1.80857e-124	0.00338801	1.212e-71	1.1763e-87	0.00815508
SLC29A1	3.38559e-05	2.32665e-136	0.00502254	2.45858e-07	5.885e-24	1.17383e-120	4.81524e-43	4.03618e-143	5.68595e-90	7.39607e-71	5.98998e-169	0.00560871	0.0052468	2.57166e-86	3.49531e-102	3.91991e-249	0	1.21541e-18	1.37667e-113	1.93123e-88	1.27295e-50	3.67938e-46	0.0073303	1.71528e-20	0.00740993	1.37486e-07	1.18734e-132	0.000389874	8.66665e-113	1.05286e-69	1.05431e-18	7.33552e-238	1.03425e-114	5.39236e-100	1.43208e-71	0.00920702	0.00872973	1.01797e-105	0.0167169	6.20402e-137	3.50391e-40	6.0574e-68	4.81637e-108	9.98082e-87	1.97945e-124	0.016961	4.1109e-71	3.81369e-100	0.00326193
HSP90AB1	3.5133e-64	0.0105131	4.76457e-14	6.29999e-34	0.00392213	1.81048e-124	0.000905203	0.00106111	3.73546e-87	1.79828e-142	2.97624e-172	0.00184882	0.00877862	2.81801e-87	6.5409e-38	1.22177e-246	0	0.00718082	1.0629e-101	5.321e-101	6.04207e-120	1.35092e-46	0.00944623	5.97393e-27	5.57652e-26	2.14046e-16	3.94921e-135	2.14164e-33	1.59175e-33	2.25302e-70	2.74529e-53	4.64566e-243	6.54174e-98	3.00614e-102	3.82784e-72	0.00753692	0.00258184	7.95664e-104	0.0162704	0.00232879	1.46437e-57	2.2471e-70	4.80145e-114	1.31704e-84	8.4899e-128	0.0248853	3.13198e-72	9.55907e-94	5.86025e-25
NFKBIE	0.00597938	4.59228e-141	2.01607e-21	6.52383e-13	2.68301e-12	7.4188e-114	1.65453e-104	0.00713516	1.78983e-82	5.0202e-190	1.21574e-168	6.75684e-84	5.26638e-249	1.30041e-85	0.000129768	1.11121e-201	5.97409e-253	5.35193e-05	3.86273e-85	1.41969e-210	0	6.26319e-46	2.61792e-73	0.00561713	0.00199612	1.59653e-07	7.57775e-125	0	2.42949e-72	7.81723e-65	1.56851e-52	1.87352e-234	1.89855e-58	1.43371e-94	7.10934e-69	6.80814e-12	3.67442e-60	2.98667e-101	0.00737927	7.78436e-78	1.15087e-35	3.80691e-68	2.335e-103	2.068e-84	1.07006e-121	0.000990271	2.43303e-70	3.54906e-89	3.28961e-84
PKHD1	5.15419e-37	0.000187572	2.31927e-14	2.49049e-14	1.95269e-60	1.77237e-99	0.00922105	1.66052e-86	1.20395e-138	1.08059e-115	5.49834e-06	0.000782903	3.11893e-07	1.62373e-36	2.81942e-70	1.0351e-94	8.62729e-222	0.00260257	2.75237e-149	3.52846e-26	0.032298	1.63994e-35	3.60272e-15	0.00676205	0.00375077	5.92401e-19	8.74819e-83	0.00785351	6.14989e-18	1.35733e-28	7.84646e-27	1.02982e-99	3.50464e-11	1.71231e-56	1.11742e-63	9.50093e-26	0.0112607	4.25269e-57	0.00680945	1.53392e-47	0.00362858	2.88409e-54	2.80611e-86	9.5382e-64	2.01632e-25	1.81126e-34	4.2352e-82	1.82373e-89	0.000340319
MCM3	0.00419182	2.06888e-129	0.0177185	0.00187454	2.88309e-10	1.32102e-94	2.02879e-09	2.01886e-116	1.51203e-130	0.00489606	0.00198818	1.90946e-68	0.00552863	1.22621e-32	1.58544e-83	4.03511e-99	5.63602e-244	4.88245e-28	2.2486e-158	3.97265e-32	6.56079e-123	1.48498e-30	0.00752126	4.94673e-115	0.000677561	5.61595e-12	1.41211e-78	3.87326e-66	3.85726e-231	2.74537e-26	9.76041e-21	3.25677e-89	1.73113e-61	8.93634e-68	4.81479e-53	0.0802763	4.84188e-44	5.63505e-55	0.00320604	6.40495e-56	5.06684e-50	2.38975e-63	9.9079e-78	1.74538e-62	4.68573e-21	0.00258343	6.20864e-81	1.53307e-108	9.13771e-36
ICK	4.81646e-05	0.00429083	0.00670999	0.00320268	1.52433e-05	3.86129e-113	0.00215168	0.0145286	4.35943e-128	1.90763e-11	4.15988e-32	0.0131603	5.9171e-12	1.21822e-51	0.0106652	8.35225e-81	2.18601e-197	2.32192e-11	8.35188e-134	4.4705e-61	1.11591e-48	1.26084e-78	0.00181658	9.39408e-202	2.03548e-10	1.99942e-24	2.2163e-76	8.13714e-50	0.00196724	7.9193e-55	0.0131054	1.97381e-81	1.00548e-108	1.21882e-56	1.4005e-54	6.78448e-09	0.00567165	1.94605e-76	9.15614e-50	5.29219e-73	6.94673e-36	3.48569e-62	5.70552e-135	4.37094e-58	7.53635e-14	0.0116433	1.21291e-67	4.21717e-76	4.63021e-114
BMP5	2.55411e-198	0.000406111	8.52676e-146	0.00399049	3.56487e-30	2.53154e-79	0.00138232	6.34696e-298	5.26721e-102	0.00397193	0.00465315	1.38331e-74	5.38384e-256	1.26255e-17	5.03093e-48	5.91394e-113	9.71081e-157	1.47148e-117	2.29579e-92	6.28921e-121	0.00625046	2.77054e-86	8.51818e-108	0.0032944	5.37348e-131	3.03178e-07	5.87413e-76	4.93557e-74	0.00257314	8.38851e-36	0.00207202	0.00319574	7.34784e-47	7.27513e-28	4.83102e-71	7.62787e-07	5.81375e-60	2.43655e-82	0.00112247	5.22158e-132	1.84074e-22	5.21234e-53	6.22496e-95	1.34763e-78	4.08524e-27	2.52436e-26	9.17301e-76	1.06655e-50	0.0028451
BAG2	9.5511e-28	1.2773e-45	1.28431e-276	1.49353e-50	2.24481e-16	4.65736e-89	0.00243943	1.54647e-107	1.48373e-104	7.89525e-188	4.10721e-06	1.04982e-121	0.00243872	2.54815e-36	0.00439174	8.86612e-79	4.80161e-131	6.20717e-113	3.01911e-114	4.76883e-53	3.69697e-37	8.44358e-50	3.83926e-68	0.00316128	0.00201936	1.80475e-17	7.83015e-64	5.47222e-61	1.9675e-41	2.59503e-05	1.67645e-37	0.00533263	1.04548e-140	9.49897e-12	1.07112e-27	2.52997e-09	0.00138042	6.14657e-24	0.00209753	1.3699e-56	2.69449e-91	2.82855e-55	7.70377e-115	1.74025e-30	1.41586e-08	0.00586873	3.01965e-38	3.56301e-161	0.00615037
RAB23	3.35178e-221	0.0164386	1.20898e-11	9.76509e-75	9.86489e-05	8.09102e-83	3.85333e-14	4.34392e-91	1.11779e-106	0.00268379	4.60456e-05	0.000632645	3.71014e-108	1.76332e-37	0.0358126	4.79193e-69	2.57462e-158	6.66664e-100	3.60025e-129	0.00269724	2.44513e-184	1.25772e-50	2.47948e-40	2.01221e-38	2.5664e-161	0.00795565	2.65079e-63	5.00542e-06	0.0190471	1.85701e-05	8.12795e-12	0.00504313	3.60572e-104	3.74884e-13	4.01367e-28	0.00768676	7.06024e-98	5.90249e-24	6.19102e-130	7.38648e-32	6.55827e-27	8.05383e-57	2.98727e-132	6.8597e-48	1.30314e-09	0.0094049	5.44648e-36	3.81438e-165	0.000532037
BAI3	3.59147e-190	0.00269309	3.54375e-12	0.00329755	2.75907e-13	1.08256e-90	0.0102607	5.47151e-169	2.207e-95	0.0298326	2.32211e-06	1.10536e-220	0.00789529	6.35644e-36	1.3792e-153	1.4126e-187	1.53125e-170	0.0411781	7.0661e-150	0.0117571	0.0277263	2.37113e-16	0.0135834	0.00315492	1.48882e-124	7.73939e-24	2.32291e-74	0.00566921	0.00297266	3.69399e-75	0.00198684	5.81247e-38	1.16312e-10	1.2955e-79	4.90182e-56	0.000108201	2.0517e-22	1.59164e-13	9.84755e-07	7.8617e-299	2.85327e-14	3.23302e-37	2.9517e-62	1.20759e-117	1.45492e-48	0.00297872	6.36567e-34	2.36449e-127	0.00112274
CD109	1.24194e-152	0.0171385	1.64998e-05	4.88852e-51	7.10307e-27	4.84651e-70	0.00198334	0.0180255	4.00743e-52	5.49272e-156	2.41969e-187	3.32492e-67	0.000500506	8.75394e-19	0.0196984	2.04006e-55	7.57408e-90	1.8334e-140	3.69299e-162	3.20722e-62	0.004452	1.67838e-69	2.97032e-151	0.000586556	8.72036e-63	1.86658e-23	2.18513e-29	0.00964355	0.00622224	2.5356e-79	1.04739e-32	0.00159067	1.67968e-48	0.00252478	2.29624e-99	3.98349e-42	2.16762e-56	0.0135133	1.15908e-87	0.0145709	1.32356e-13	3.17682e-58	2.63532e-62	1.65227e-89	3.42278e-60	3.85399e-22	9.9026e-40	1.501e-59	1.44656e-55
PHIP	0.00553645	4.62836e-141	0.00237856	0.0129393	1.05954e-24	5.19195e-64	0.0109242	2.44704e-180	3.19553e-69	0.0183967	6.44571e-70	9.59134e-26	0.0034212	8.32967e-23	2.30247e-141	1.18415e-65	5.95523e-74	0.00497132	4.35027e-197	0.00159787	0.0122005	3.18735e-63	0.00375608	5.29374e-30	0.00251604	2.83434e-28	1.03639e-36	1.74656e-20	3.92106e-149	1.31683e-90	0.00359667	6.12727e-135	4.5006e-64	1.47096e-46	8.64525e-44	0.000472979	2.44444e-27	9.19607e-43	4.23193e-05	3.95911e-50	3.49467e-19	8.44631e-43	5.25301e-46	1.54528e-100	4.32478e-63	1.35412e-23	1.8067e-21	6.21214e-43	0.00511114
TTK	5.15368e-37	3.95691e-43	0.0121671	5.13343e-33	0.124036	2.47624e-55	0.016485	7.21057e-121	1.61243e-70	0.0081688	1.54481e-69	3.58231e-40	3.88148e-08	9.55937e-24	0.00144551	2.3009e-64	1.12747e-77	3.85114e-56	1.24197e-202	0.000112899	1.17018e-61	2.24232e-66	1.50303e-09	6.14225e-08	2.95975e-75	1.39598e-26	1.80126e-36	0.00569423	3.53881e-110	2.92836e-90	7.44255e-07	1.78581e-138	1.33102e-28	2.10109e-48	2.39248e-45	0.00540884	1.90142e-96	1.82987e-41	0.00162502	1.31133e-08	6.55492e-08	9.68004e-36	1.81597e-49	1.88301e-104	8.90529e-67	5.61553e-27	6.90825e-22	3.48339e-49	0.0050501
MAP3K7	0.000496667	7.16757e-44	5.57807e-24	1.36263e-39	7.94265e-40	1.02026e-39	0.00342329	8.64854e-75	8.41345e-43	6.08626e-64	0.00321688	7.13577e-72	0.00936171	2.22677e-60	0.000689516	2.84182e-46	7.11762e-54	1.34971e-42	4.1209e-260	0.00275594	1.14648e-25	3.13194e-58	2.09585e-52	3.21945e-33	8.40774e-09	0.0152709	2.22506e-31	0.00239556	2.48403e-99	4.98738e-34	0.0021945	1.64936e-180	4.03868e-85	9.07522e-113	0.00403818	3.68415e-20	9.02967e-94	5.08962e-08	6.96578e-31	8.15677e-16	3.23588e-23	7.50934e-31	4.42249e-17	1.04206e-67	5.66604e-118	0.00615053	8.81816e-20	1.18314e-31	0.0044603
EPHA7	5.13135e-165	0.00100465	9.63303e-13	0.00584652	2.8432e-34	2.05116e-40	0.00610955	9.54535e-265	7.78551e-51	0.0194927	1.64405e-44	3.05874e-165	2.39835e-10	0.00283867	9.53504e-217	5.31485e-44	4.9657e-29	0.0023543	3.90751e-148	1.13312e-51	0.0140656	1.68274e-44	1.03762e-08	0.00465116	1.42988e-177	7.59129e-40	1.72541e-34	0.000131919	0.00142062	8.86206e-64	0.00197713	5.08599e-131	3.30242e-18	8.35058e-48	3.27484e-28	2.64182e-10	0.000622908	2.35198e-34	0.00353765	7.99518e-229	0.00638943	1.34383e-30	1.12146e-25	4.00156e-56	5.6863e-93	0.00276452	5.79927e-42	3.46086e-24	0.00294584
AIM1	0.00903631	5.56191e-104	0.0117831	0.00496764	0.000187845	7.65718e-40	0.0129948	5.86363e-99	2.22377e-61	2.13143e-209	6.89279e-86	0.00834515	3.74353e-28	2.67317e-59	0.00341521	7.11926e-93	3.09505e-43	2.06954e-166	9.63024e-155	1.19884e-110	0.00659953	1.48013e-30	9.23299e-109	1.44758e-82	1.31031e-54	9.55862e-21	1.20719e-61	0.000513467	0.00137944	1.25946e-42	0.0106891	2.91107e-143	9.72227e-20	1.48644e-68	3.31886e-13	4.61351e-08	7.14045e-45	3.14553e-114	4.30766e-34	0.0181765	2.28874e-23	5.08934e-33	2.35443e-18	9.09237e-69	1.04696e-87	4.10419e-49	4.95705e-21	6.41629e-30	0.0142168
FOXO3	1.80342e-118	0.0302368	0.00485886	1.91911e-10	9.95142e-40	3.90627e-41	0.010225	4.51838e-161	8.78166e-75	0.000127161	2.50287e-50	0.00477831	1.87844e-21	3.96593e-13	0.00555766	6.21599e-86	5.36358e-50	0.0145655	2.446e-170	4.0463e-99	3.33786e-14	4.98604e-34	0.00501973	7.63458e-21	0.0144375	4.23107e-14	3.06923e-61	0.00042652	4.31505e-120	4.17316e-50	0.00683764	2.65302e-150	2.41939e-52	1.07671e-74	7.32586e-15	3.17638e-32	0.00104529	3.89347e-126	2.77128e-81	0.0067801	2.90494e-06	1.30912e-21	1.3566e-27	5.56616e-84	1.95531e-88	0.00177961	6.91776e-20	2.14262e-21	0.00886142
[truncated: 1,128 more rows]
[truncated: 81 more columns]

## Sheet: 2. Cell line factors
# Cell line factors (cell-factors) - top 1% for each factor is highlighted
[truncated: 936 more rows]
[truncated: 81 more columns]

## Sheet: 3. Data type factors
# Data type factors (DT-factors) - data types with high loadings (>20% of maximum) are highlighted
[truncated: 6 more rows]
[truncated: 81 more columns]

## Sheet: 4. Tissue types enrichment
# Corrected P-values (FDR) of tissue type enrichment for 130 factors
[truncated: 56 more rows]
[truncated: 81 more columns]

[truncated: 3 more sheets: 5. Gene set enrichment, 6. Drug-response associations, 7. PDX factor Loading]
